# Supplementary material for: Trimipraminium maleate
Source: Acta Crystallogr Sect E Struct Rep Online. 2010 Jan 16;66(Pt 2):o366–7. doi: 10.1107/S1600536810000280 (PMC2979907; doi:10.1107/S1600536810000280)
Supplement: Supplementary file 1 [file e-66-0o366-sup1.cif]

##############################################################################
###                                                                        ###
###        Electronic paper (Acta Crystallographica Section E)             ###
###                                                                        ###
##############################################################################
#                                                                            #
# This CIF contains the data in a paper accepted for publication in Acta     #
# Crystallographica Section E. It conforms to the requirements of Notes      #
# for Authors for Section E, and has been peer reviewed under the auspices   #
# of the IUCr Commission on Journals.                                        #
#                                                                            #
# Full details of the Crystallographic Information File format               #
# are given in the paper "The Crystallographic Information File (CIF):       #
# a New Standard Archive File for Crystallography" by S. R. Hall, F. H.      #
# Allen and I. D. Brown [Acta Cryst. (1991), A47, 655-685].                  #
#                                                                            #
# The current version of the core CIF dictionary is obtainable from          #
# ftp://ftp.iucr.org/pub/cif_core.dic. The current version number is 2.4.    #
#                                                                            #
# Software is freely available for graphical display of the structure(s) in  #
# this CIF.  For information consult the CIF home page http://www.iucr.org/  #
# cif/home.html                                                              #
#                                                                            #
# This file may be used for bona fide research purposes within the           #
# scientific community so long as proper attribution is given to the journal # 
# article from which it was obtained.                                        #
#                                                                            #
##############################################################################
                                             
data_global
_audit_creation_method     SHELXL-97
_journal_date_recd_electronic     2010-01-01
_journal_date_accepted     2010-01-04
_journal_name_full     'Acta Crystallographica, Section E'
_journal_year     2010
_journal_volume     66
_journal_issue      2
_journal_page_first     o366
_journal_page_last     o367
_journal_paper_category     QO
_journal_coeditor_code     NG2715
_publ_contact_author_name     'Jasinski, Jerry P.'
_publ_contact_author_address
;
Department of Chemistry
Keene State College
229 Main Street
Keene, New Hampshire 03435, USA
;
_publ_contact_author_email     jjasinski@keene.edu
_publ_contact_author_fax     ?
_publ_contact_author_phone     '603 358-2563'
_publ_section_title
;
Trimipraminium maleate
;
loop_
    _publ_author_name
    _publ_author_address
    'Jasinski, Jerry P.'
;
Department of Chemistry
Keene State College
229 Main Street
Keene, NH 03435-2001, USA
;
    'Butcher, Ray J.'
;
Department of Chemistry
Howard University
525 College Street NW
Washington
DC 20059, USA
;
    'Hakim AL-arique, Q. N. M.'
;
Department of Studies in Chemistry
University of Mysore
Manasagangotri
Mysore 570 006, India
;
    'Yathirajan, H. S.'
;
Department of Studies in Chemistry
University of Mysore
Manasagangotri
Mysore 570 006, India
;
    'Narayana, B.'
;
Department of Studies in Chemistry
Mangalore University
Mangalagangotri 574 199, India
;
data_I
_chemical_name_systematic
;
3-(10,11-dihydro-5<i>H</i>-dibenzo[<i>b</i>,<i>f</i>]azepin-5-yl)-
<i>N</i>,<i>N</i>,2-trimethylpropan-1-aminium hydrogen maleate
;
_chemical_name_common     ?
_chemical_formula_moiety     'C20 H27 N2 +, C4 H3 O4 -'
_chemical_formula_sum     'C24 H30 N2 O4'
_chemical_formula_iupac     'C20 H27 N2 +, C4 H3 O4 -'
_chemical_formula_weight     410.50
_chemical_melting_point     ?
_symmetry_cell_setting     orthorhombic
_symmetry_space_group_name_H-M     'P n a 21'
_symmetry_space_group_name_HALL     'P 2c -2n'
loop_
    _symmetry_equiv_pos_as_xyz
    'x, y, z'
    '-x, -y, z+1/2'
    '-x+1/2, y+1/2, z+1/2'
    'x+1/2, -y+1/2, z'
_cell_length_a     19.4356(4)
_cell_length_b     11.0542(4)
_cell_length_c     40.4107(13)
_cell_angle_alpha     90.00
_cell_angle_beta     90.00
_cell_angle_gamma     90.00
_cell_volume     8682.0(5)
_cell_formula_units_Z     16
_cell_measurement_reflns_used     11412
_cell_measurement_theta_min     3.9870
_cell_measurement_theta_max     74.1919
_cell_measurement_temperature     110(2)
_exptl_crystal_description     plate
_exptl_crystal_colour     colorless
_exptl_crystal_size_max     0.51
_exptl_crystal_size_mid     0.42
_exptl_crystal_size_min     0.12
_exptl_crystal_density_diffrn     1.256
_exptl_crystal_density_meas     ?
_exptl_crystal_density_method     'not measured'
_exptl_crystal_F_000     3520
_exptl_absorpt_coefficient_mu     0.689
_exptl_absorpt_correction_type     multi-scan
_exptl_absorpt_process_details
;
(CrysAlis RED; Oxford Diffraction, 2007)
;
_exptl_absorpt_correction_T_min     0.57581
_exptl_absorpt_correction_T_max     1.00000
_exptl_special_details
;
;
_diffrn_ambient_temperature     110(2)
_diffrn_radiation_type     CuK\a
_diffrn_radiation_wavelength     1.54178
_diffrn_radiation_source     'Enhance (Cu) X-ray Source'
_diffrn_radiation_monochromator     'graphite'
_diffrn_measurement_device_type
;
Oxford Diffraction Xcalibur diffractometer with a Ruby (Gemini Cu) detector
;
_diffrn_measurement_method     '\w scans'
_diffrn_detector_area_resol_mean     10.5081
_diffrn_reflns_number     27150
_diffrn_reflns_av_R_equivalents     0.0295
_diffrn_reflns_av_sigmaI/netI     0.0372
_diffrn_reflns_theta_min     4.15
_diffrn_reflns_theta_max     74.32
_diffrn_reflns_theta_full     67.50
_diffrn_measured_fraction_theta_max     0.980
_diffrn_measured_fraction_theta_full     1.000
_diffrn_reflns_limit_h_min     -24
_diffrn_reflns_limit_h_max     16
_diffrn_reflns_limit_k_min     -13
_diffrn_reflns_limit_k_max     10
_diffrn_reflns_limit_l_min     -49
_diffrn_reflns_limit_l_max     33
_diffrn_standards_number     2
_diffrn_standards_interval_count     50
_diffrn_standards_interval_time     ?
_diffrn_standards_decay_%     <2%
_refine_special_details
;
Refinement of <i>F</i>^2^ against ALL reflections. The weighted <i>R</i>-factor
<i>wR</i> and goodness of fit <i>S</i> are based on <i>F</i>^2^, conventional
<i>R</i>-factors <i>R</i> are based on <i>F</i>, with <i>F</i> set to zero for
negative <i>F</i>^2^. The threshold expression of <i>F</i>^2^ >
\s(<i>F</i>^2^) is used only for calculating <i>R</i>-factors(gt) <i>etc</i>.
and is not relevant to the choice of reflections for refinement.
<i>R</i>-factors based on <i>F</i>^2^ are statistically about twice as large
as those based on <i>F</i>, and <i>R</i>- factors based on ALL data will be
even larger.
;
_reflns_number_total        13E3(9)
_reflns_number_gt        11E3(8)
_reflns_threshold_expression     I>2\s(I)
_refine_ls_structure_factor_coef     Fsqd
_refine_ls_matrix_type     full
_refine_ls_R_factor_all     0.0473
_refine_ls_R_factor_gt     0.0378
_refine_ls_wR_factor_gt     0.0921
_refine_ls_wR_factor_ref     0.0953
_refine_ls_goodness_of_fit_ref     0.962
_refine_ls_restrained_S_all     0.962
_refine_ls_number_reflns     13174
_refine_ls_number_parameters     1099
_refine_ls_number_restraints     1
_refine_ls_hydrogen_treatment     constr
_refine_ls_weighting_scheme     calc
_refine_ls_weighting_details
                 'calc w=1/[\s^2^(Fo^2^)+(0.0612P)^2^] where P=(Fo^2^+2Fc^2^)/3'
_atom_sites_solution_hydrogens     geom
_atom_sites_solution_primary     direct
_atom_sites_solution_secondary     difmap
_refine_ls_shift/su_max     0.001
_refine_ls_shift/su_mean     0.000
_refine_diff_density_max     0.247
_refine_diff_density_min     -0.200
_refine_ls_extinction_method     none
_refine_ls_extinction_coef     ?
_refine_ls_abs_structure_details     'Flack (1983), 8810 Friedel pairs'
_refine_ls_abs_structure_Flack     -0.14(13)
loop_
    _atom_type_symbol
    _atom_type_description
    _atom_type_scat_dispersion_real
    _atom_type_scat_dispersion_imag
    _atom_type_scat_source
    'C' 'C' 0.0181 0.0091
                         'International Tables Vol C Tables 4.2.6.8 and 6.1.1.4'
    'H' 'H' 0.0000 0.0000
                         'International Tables Vol C Tables 4.2.6.8 and 6.1.1.4'
    'N' 'N' 0.0311 0.0180
                         'International Tables Vol C Tables 4.2.6.8 and 6.1.1.4'
    'O' 'O' 0.0492 0.0322
                         'International Tables Vol C Tables 4.2.6.8 and 6.1.1.4'
_computing_data_collection     '<i>CrysAlis Pro</i> (Oxford Diffraction, 2007)'
_computing_cell_refinement     '<i>CrysAlis Pro</i> (Oxford Diffraction, 2007)'
_computing_data_reduction     '<i>CrysAlis Pro</i> (Oxford Diffraction, 2007)'
_computing_structure_solution     '<i>SHELXS97</i> (Sheldrick, 2008)'
_computing_structure_refinement     '<i>SHELXL97</i> (Sheldrick, 2008)'
_computing_molecular_graphics     '<i>SHELXTL</i> (Sheldrick, 2008)'
_computing_publication_material     '<i>SHELXTL</i> (Sheldrick, 2008)'
loop_
    _atom_site_type_symbol
    _atom_site_label
    _atom_site_fract_x
    _atom_site_fract_y
    _atom_site_fract_z
    _atom_site_U_iso_or_equiv
    _atom_site_adp_type
    _atom_site_calc_flag
    _atom_site_refinement_flags
    _atom_site_occupancy
    _atom_site_disorder_assembly
    _atom_site_disorder_group
    O O1A 0.58175(9) 0.66955(15) 0.87821(5) 0.0343(4) Uani d . 1 . .
    O O2A 0.50638(8) 0.54786(16) 0.90212(5) 0.0357(4) Uani d . 1 . .
    O O3A 0.70323(9) 0.66032(16) 0.86344(5) 0.0351(4) Uani d . 1 . .
    H H3A 0.6600 0.6619 0.8640 0.042 Uiso calc R 1 . .
    O O4A 0.78569(8) 0.52450(18) 0.86994(4) 0.0362(4) Uani d . 1 . .
    C C1A 0.56195(11) 0.5666(2) 0.88763(6) 0.0271(5) Uani d . 1 . .
    C C2A 0.60653(12) 0.4573(2) 0.88168(6) 0.0267(5) Uani d . 1 . .
    H H2AA 0.5838 0.3816 0.8837 0.032 Uiso calc R 1 . .
    C C3A 0.67296(12) 0.4509(2) 0.87401(6) 0.0268(5) Uani d . 1 . .
    H H3AA 0.6904 0.3712 0.8713 0.032 Uiso calc R 1 . .
    C C4A 0.72470(12) 0.5500(2) 0.86899(6) 0.0282(5) Uani d . 1 . .
    O O1B 0.66282(9) 0.16974(15) 0.81349(5) 0.0348(4) Uani d . 1 . .
    O O2B 0.73716(8) 0.04584(16) 0.78925(5) 0.0350(4) Uani d . 1 . .
    O O3B 0.54116(9) 0.16247(16) 0.82794(5) 0.0341(4) Uani d . 1 . .
    H H3B 0.5811 0.1699 0.8203 0.041 Uiso calc R 1 . .
    O O4B 0.45786(8) 0.02889(18) 0.82187(4) 0.0356(4) Uani d . 1 . .
    C C1B 0.68199(11) 0.0647(2) 0.80384(6) 0.0254(5) Uani d . 1 . .
    C C2B 0.63673(12) -0.0427(2) 0.80977(6) 0.0281(5) Uani d . 1 . .
    H H2BA 0.6588 -0.1190 0.8079 0.034 Uiso calc R 1 . .
    C C3B 0.57009(12) -0.0470(2) 0.81730(6) 0.0279(5) Uani d . 1 . .
    H H3BA 0.5518 -0.1263 0.8197 0.033 Uiso calc R 1 . .
    C C4B 0.51926(12) 0.0532(2) 0.82266(6) 0.0265(5) Uani d . 1 . .
    O O1C 1.00950(9) -0.19360(17) 0.77304(6) 0.0425(5) Uani d . 1 . .
    O O2C 0.93067(8) -0.10531(15) 0.80408(5) 0.0326(4) Uani d . 1 . .
    O O3C 1.12417(9) -0.15162(18) 0.75295(6) 0.0455(5) Uani d . 1 . .
    H H3C 1.0849 -0.1682 0.7603 0.058(10) Uiso calc R 1 . .
    O O4C 1.20222(9) -0.00892(17) 0.75951(5) 0.0406(5) Uani d . 1 . .
    C C1C 0.98947(12) -0.1100(2) 0.79234(6) 0.0273(5) Uani d . 1 . .
    C C2C 1.03816(12) -0.0089(2) 0.80136(6) 0.0294(5) Uani d . 1 . .
    H H2CA 1.0211 0.0467 0.8173 0.035 Uiso calc R 1 . .
    C C3C 1.10112(12) 0.0141(2) 0.79044(6) 0.0310(5) Uani d . 1 . .
    H H3CA 1.1215 0.0846 0.7996 0.037 Uiso calc R 1 . .
    C C4C 1.14567(12) -0.0517(2) 0.76614(7) 0.0310(5) Uani d . 1 . .
    O O1D 0.12050(9) 0.34429(18) 0.93976(6) 0.0446(5) Uani d . 1 . .
    O O2D 0.04202(9) 0.48725(17) 0.93376(6) 0.0442(5) Uani d . 1 . .
    O O3D 0.23541(9) 0.30437(18) 0.91934(6) 0.0430(5) Uani d . 1 . .
    H H3D 0.1951 0.3177 0.9259 0.096(15) Uiso calc R 1 . .
    O O4D 0.31337(8) 0.39596(16) 0.88852(5) 0.0351(4) Uani d . 1 . .
    C C1D 0.09837(12) 0.4447(2) 0.92666(7) 0.0341(6) Uani d . 1 . .
    C C2D 0.14201(12) 0.5106(2) 0.90230(7) 0.0321(5) Uani d . 1 . .
    H H2DA 0.1211 0.5808 0.8932 0.039 Uiso calc R 1 . .
    C C3D 0.20512(12) 0.4883(2) 0.89104(6) 0.0314(5) Uani d . 1 . .
    H H3DA 0.2214 0.5433 0.8748 0.038 Uiso calc R 1 . .
    C C4D 0.25439(12) 0.3894(2) 0.90020(6) 0.0297(5) Uani d . 1 . .
    N N1E 0.31557(10) 0.86746(19) 0.99160(5) 0.0269(4) Uani d . 1 . .
    N N2E 0.41974(12) 0.74274(17) 0.90465(6) 0.0244(5) Uani d . 1 . .
    H H2EB 0.4548 0.6876 0.9089 0.029 Uiso calc R 1 . .
    C C1E 0.27203(14) 0.7645(2) 0.99710(7) 0.0281(6) Uani d . 1 . .
    C C2E 0.28481(13) 0.6814(2) 1.02218(7) 0.0331(5) Uani d . 1 . .
    H H2EA 0.3229 0.6922 1.0366 0.040 Uiso calc R 1 . .
    C C3E 0.24138(15) 0.5821(3) 1.02605(8) 0.0440(7) Uani d . 1 . .
    H H3EA 0.2504 0.5242 1.0428 0.053 Uiso calc R 1 . .
    C C4E 0.18535(15) 0.5679(3) 1.00553(9) 0.0506(8) Uani d . 1 . .
    H H4EA 0.1554 0.5009 1.0084 0.061 Uiso calc R 1 . .
    C C5E 0.17267(14) 0.6509(3) 0.98078(8) 0.0455(7) Uani d . 1 . .
    H H5EA 0.1339 0.6401 0.9668 0.055 Uiso calc R 1 . .
    C C6E 0.21557(15) 0.7504(3) 0.97584(8) 0.0357(7) Uani d . 1 . .
    C C7E 0.20514(14) 0.8394(3) 0.94861(7) 0.0459(8) Uani d . 1 . .
    H H7EA 0.1696 0.8079 0.9333 0.055 Uiso calc R 1 . .
    H H7EB 0.2486 0.8475 0.9360 0.055 Uiso calc R 1 . .
    C C8E 0.18330(15) 0.9626(3) 0.96072(7) 0.0478(8) Uani d . 1 . .
    H H8EA 0.1372 0.9540 0.9709 0.057 Uiso calc R 1 . .
    H H8EB 0.1779 1.0154 0.9411 0.057 Uiso calc R 1 . .
    C C9E 0.22917(13) 1.0293(3) 0.98546(6) 0.0351(6) Uani d . 1 . .
    C C10E 0.20910(14) 1.1469(3) 0.99337(8) 0.0430(7) Uani d . 1 . .
    H H10A 0.1691 1.1794 0.9831 0.052 Uiso calc R 1 . .
    C C11E 0.24513(15) 1.2180(3) 1.01551(10) 0.0504(8) Uani d . 1 . .
    H H11A 0.2305 1.2983 1.0201 0.060 Uiso calc R 1 . .
    C C12E 0.30230(15) 1.1711(3) 1.03075(9) 0.0474(7) Uani d . 1 . .
    H H12A 0.3271 1.2186 1.0463 0.057 Uiso calc R 1 . .
    C C13E 0.32394(13) 1.0545(3) 1.02359(7) 0.0366(6) Uani d . 1 . .
    H H13A 0.3632 1.0227 1.0346 0.044 Uiso calc R 1 . .
    C C14E 0.28892(12) 0.9827(2) 1.00042(6) 0.0291(5) Uani d . 1 . .
    C C15E 0.38988(12) 0.8465(2) 0.99454(6) 0.0275(5) Uani d . 1 . .
    H H15A 0.4001 0.8121 1.0166 0.033 Uiso calc R 1 . .
    H H15B 0.4145 0.9246 0.9926 0.033 Uiso calc R 1 . .
    C C16E 0.41544(15) 0.7607(2) 0.96804(7) 0.0281(6) Uani d . 1 . .
    H H16A 0.3850 0.6878 0.9675 0.034 Uiso calc R 1 . .
    C C17E 0.48914(13) 0.7210(3) 0.97591(8) 0.0363(6) Uani d . 1 . .
    H H17A 0.4898 0.6776 0.9970 0.054 Uiso calc R 1 . .
    H H17B 0.5188 0.7925 0.9774 0.054 Uiso calc R 1 . .
    H H17C 0.5060 0.6677 0.9583 0.054 Uiso calc R 1 . .
    C C18E 0.41246(12) 0.8238(2) 0.93451(6) 0.0268(5) Uani d . 1 . .
    H H18A 0.3680 0.8672 0.9329 0.032 Uiso calc R 1 . .
    H H18B 0.4494 0.8854 0.9337 0.032 Uiso calc R 1 . .
    C C19E 0.35584(13) 0.6736(2) 0.89740(7) 0.0358(6) Uani d . 1 . .
    H H19A 0.3654 0.6124 0.8804 0.054 Uiso calc R 1 . .
    H H19B 0.3202 0.7290 0.8893 0.054 Uiso calc R 1 . .
    H H19C 0.3398 0.6336 0.9176 0.054 Uiso calc R 1 . .
    C C20E 0.44040(13) 0.8170(2) 0.87571(6) 0.0320(5) Uani d . 1 . .
    H H20A 0.4047 0.8774 0.8711 0.048 Uiso calc R 1 . .
    H H20B 0.4462 0.7646 0.8563 0.048 Uiso calc R 1 . .
    H H20C 0.4839 0.8581 0.8805 0.048 Uiso calc R 1 . .
    N N1F 0.93298(9) 0.36019(18) 0.70040(5) 0.0253(4) Uani d . 1 . .
    N N2F 0.82441(11) 0.23990(17) 0.78662(6) 0.0240(5) Uani d . 1 . .
    H H2FB 0.7893 0.1850 0.7823 0.029 Uiso calc R 1 . .
    C C1F 0.96070(11) 0.4777(2) 0.69341(6) 0.0254(5) Uani d . 1 . .
    C C2F 0.92522(13) 0.5557(2) 0.67222(6) 0.0316(5) Uani d . 1 . .
    H H2FA 0.8855 0.5271 0.6610 0.038 Uiso calc R 1 . .
    C C3F 0.94676(14) 0.6740(3) 0.66720(7) 0.0392(6) Uani d . 1 . .
    H H3FA 0.9218 0.7257 0.6528 0.047 Uiso calc R 1 . .
    C C4F 1.00465(14) 0.7161(3) 0.68330(8) 0.0431(7) Uani d . 1 . .
    H H4FA 1.0192 0.7976 0.6807 0.052 Uiso calc R 1 . .
    C C5F 1.04099(13) 0.6379(2) 0.70325(7) 0.0365(6) Uani d . 1 . .
    H H5FA 1.0812 0.6672 0.7139 0.044 Uiso calc R 1 . .
    C C6F 1.02187(12) 0.5185(2) 0.70856(6) 0.0302(5) Uani d . 1 . .
    C C7F 1.06982(14) 0.4437(3) 0.72995(7) 0.0405(6) Uani d . 1 . .
    H H7FA 1.1128 0.4306 0.7173 0.049 Uiso calc R 1 . .
    H H7FB 1.0819 0.4928 0.7496 0.049 Uiso calc R 1 . .
    C C8F 1.04523(13) 0.3215(3) 0.74211(6) 0.0395(6) Uani d . 1 . .
    H H8FA 1.0805 0.2860 0.7569 0.047 Uiso calc R 1 . .
    H H8FB 1.0025 0.3322 0.7551 0.047 Uiso calc R 1 . .
    C C9F 1.03169(14) 0.2364(3) 0.71393(7) 0.0314(6) Uani d . 1 . .
    C C10F 1.07402(13) 0.1371(3) 0.70710(7) 0.0400(6) Uani d . 1 . .
    H H10B 1.1134 0.1232 0.7205 0.048 Uiso calc R 1 . .
    C C11F 1.05974(14) 0.0586(2) 0.68125(8) 0.0433(7) Uani d . 1 . .
    H H11B 1.0891 -0.0083 0.6770 0.052 Uiso calc R 1 . .
    C C12F 1.00240(14) 0.0786(3) 0.66168(8) 0.0394(6) Uani d . 1 . .
    H H12B 0.9916 0.0244 0.6442 0.047 Uiso calc R 1 . .
    C C13F 0.96095(13) 0.1777(2) 0.66772(6) 0.0312(5) Uani d . 1 . .
    H H13B 0.9220 0.1916 0.6540 0.037 Uiso calc R 1 . .
    C C14F 0.97509(15) 0.2575(2) 0.69345(7) 0.0257(6) Uani d . 1 . .
    C C15F 0.85855(11) 0.3432(2) 0.69700(6) 0.0267(5) Uani d . 1 . .
    H H15C 0.8482 0.3103 0.6748 0.032 Uiso calc R 1 . .
    H H15D 0.8350 0.4222 0.6992 0.032 Uiso calc R 1 . .
    C C16F 0.83121(14) 0.2554(2) 0.72370(7) 0.0248(6) Uani d . 1 . .
    H H16B 0.8620 0.1830 0.7248 0.030 Uiso calc R 1 . .
    C C17F 0.75860(12) 0.2147(3) 0.71426(7) 0.0339(6) Uani d . 1 . .
    H H17D 0.7283 0.2854 0.7129 0.051 Uiso calc R 1 . .
    H H17E 0.7411 0.1588 0.7311 0.051 Uiso calc R 1 . .
    H H17F 0.7599 0.1737 0.6928 0.051 Uiso calc R 1 . .
    C C18F 0.83306(11) 0.3199(2) 0.75661(6) 0.0253(5) Uani d . 1 . .
    H H18C 0.7962 0.3817 0.7568 0.030 Uiso calc R 1 . .
    H H18D 0.8775 0.3630 0.7585 0.030 Uiso calc R 1 . .
    C C19F 0.80369(13) 0.3156(2) 0.81538(6) 0.0318(5) Uani d . 1 . .
    H H19D 0.7593 0.3542 0.8107 0.048 Uiso calc R 1 . .
    H H19E 0.8386 0.3780 0.8193 0.048 Uiso calc R 1 . .
    H H19F 0.7995 0.2645 0.8351 0.048 Uiso calc R 1 . .
    C C20F 0.88810(12) 0.1709(2) 0.79412(7) 0.0341(6) Uani d . 1 . .
    H H20D 0.9244 0.2270 0.8011 0.051 Uiso calc R 1 . .
    H H20E 0.9030 0.1271 0.7743 0.051 Uiso calc R 1 . .
    H H20F 0.8789 0.1130 0.8120 0.051 Uiso calc R 1 . .
    N N1G 0.75577(11) -0.1416(2) 0.66359(5) 0.0264(4) Uani d . 1 . .
    N N2G 0.84294(11) -0.26844(19) 0.77420(6) 0.0255(5) Uani d . 1 . .
    H H2GB 0.8733 -0.2057 0.7789 0.031 Uiso calc R 1 . .
    C C1G 0.73378(13) -0.0364(2) 0.64615(6) 0.0261(5) Uani d . 1 . .
    C C2G 0.66948(12) 0.0151(2) 0.65213(6) 0.0291(5) Uani d . 1 . .
    H H2GA 0.6382 -0.0241 0.6667 0.035 Uiso calc R 1 . .
    C C3G 0.65072(13) 0.1227(3) 0.63715(6) 0.0353(6) Uani d . 1 . .
    H H3GA 0.6076 0.1591 0.6421 0.042 Uiso calc R 1 . .
    C C4G 0.69555(14) 0.1771(3) 0.61487(7) 0.0420(6) Uani d . 1 . .
    H H4GA 0.6828 0.2500 0.6041 0.050 Uiso calc R 1 . .
    C C5G 0.75887(14) 0.1248(3) 0.60840(7) 0.0380(6) Uani d . 1 . .
    H H5GA 0.7892 0.1624 0.5931 0.046 Uiso calc R 1 . .
    C C6G 0.77886(12) 0.0179(2) 0.62392(6) 0.0290(5) Uani d . 1 . .
    C C7G 0.84630(12) -0.0437(2) 0.61698(6) 0.0304(5) Uani d . 1 . .
    H H7GA 0.8702 -0.0601 0.6381 0.037 Uiso calc R 1 . .
    H H7GB 0.8758 0.0107 0.6037 0.037 Uiso calc R 1 . .
    C C8G 0.83590(14) -0.1622(2) 0.59839(6) 0.0352(6) Uani d . 1 . .
    H H8GA 0.8104 -0.1441 0.5778 0.042 Uiso calc R 1 . .
    H H8GB 0.8818 -0.1929 0.5918 0.042 Uiso calc R 1 . .
    C C9G 0.79819(15) -0.2637(2) 0.61629(8) 0.0304(6) Uani d . 1 . .
    C C10G 0.80278(14) -0.3780(3) 0.60162(7) 0.0375(6) Uani d . 1 . .
    H H10C 0.8269 -0.3855 0.5813 0.045 Uiso calc R 1 . .
    C C11G 0.77363(14) -0.4813(2) 0.61541(7) 0.0377(6) Uani d . 1 . .
    H H11C 0.7772 -0.5573 0.6046 0.045 Uiso calc R 1 . .
    C C12G 0.73934(14) -0.4708(3) 0.64528(7) 0.0343(6) Uani d . 1 . .
    H H12C 0.7194 -0.5403 0.6552 0.041 Uiso calc R 1 . .
    C C13G 0.73412(13) -0.3593(2) 0.66065(7) 0.0302(5) Uani d . 1 . .
    H H13C 0.7108 -0.3537 0.6812 0.036 Uiso calc R 1 . .
    C C14G 0.76249(14) -0.2538(2) 0.64662(8) 0.0286(6) Uani d . 1 . .
    C C15G 0.74368(12) -0.1426(2) 0.69948(6) 0.0263(5) Uani d . 1 . .
    H H15E 0.7049 -0.1976 0.7046 0.032 Uiso calc R 1 . .
    H H15F 0.7309 -0.0603 0.7069 0.032 Uiso calc R 1 . .
    C C16G 0.80829(11) -0.1847(2) 0.71815(6) 0.0235(4) Uani d . 1 . .
    H H16C 0.8269 -0.2585 0.7070 0.028 Uiso calc R 1 . .
    C C17G 0.86398(12) -0.0872(2) 0.71826(6) 0.0284(5) Uani d . 1 . .
    H H17G 0.9069 -0.1213 0.7269 0.043 Uiso calc R 1 . .
    H H17H 0.8494 -0.0197 0.7323 0.043 Uiso calc R 1 . .
    H H17I 0.8714 -0.0581 0.6956 0.043 Uiso calc R 1 . .
    C C18G 0.78581(11) -0.2186(2) 0.75302(6) 0.0244(5) Uani d . 1 . .
    H H18E 0.7665 -0.1460 0.7640 0.029 Uiso calc R 1 . .
    H H18F 0.7487 -0.2797 0.7516 0.029 Uiso calc R 1 . .
    C C19G 0.88225(13) -0.3668(2) 0.75776(7) 0.0337(6) Uani d . 1 . .
    H H19G 0.9099 -0.3327 0.7397 0.051 Uiso calc R 1 . .
    H H19H 0.8502 -0.4267 0.7488 0.051 Uiso calc R 1 . .
    H H19I 0.9127 -0.4057 0.7739 0.051 Uiso calc R 1 . .
    C C20G 0.81334(14) -0.3117(3) 0.80586(6) 0.0408(7) Uani d . 1 . .
    H H20G 0.8502 -0.3431 0.8200 0.061 Uiso calc R 1 . .
    H H20H 0.7800 -0.3761 0.8014 0.061 Uiso calc R 1 . .
    H H20I 0.7903 -0.2444 0.8171 0.061 Uiso calc R 1 . .
    N N1H 0.49061(10) 0.37169(19) 1.02777(5) 0.0269(4) Uani d . 1 . .
    N N2H 0.40102(11) 0.23369(18) 0.91833(5) 0.0243(4) Uani d . 1 . .
    H H2HB 0.3701 0.2956 0.9137 0.029 Uiso calc R 1 . .
    C C1H 0.51240(12) 0.4799(2) 1.04358(6) 0.0247(5) Uani d . 1 . .
    C C2H 0.57518(11) 0.5346(2) 1.03544(6) 0.0263(5) Uani d . 1 . .
    H H2HA 0.6063 0.4936 1.0212 0.032 Uiso calc R 1 . .
    C C3H 0.59269(13) 0.6468(2) 1.04776(6) 0.0307(5) Uani d . 1 . .
    H H3HA 0.6348 0.6838 1.0415 0.037 Uiso calc R 1 . .
    C C4H 0.54832(14) 0.7055(2) 1.06947(6) 0.0332(5) Uani d . 1 . .
    H H4HA 0.5596 0.7833 1.0779 0.040 Uiso calc R 1 . .
    C C5H 0.48754(13) 0.6495(2) 1.07870(6) 0.0329(5) Uani d . 1 . .
    H H5HA 0.4581 0.6887 1.0941 0.039 Uiso calc R 1 . .
    C C6H 0.46838(12) 0.5377(2) 1.06605(6) 0.0289(5) Uani d . 1 . .
    C C7H 0.40374(13) 0.4722(2) 1.07605(7) 0.0338(6) Uani d . 1 . .
    H H7HA 0.3769 0.4521 1.0560 0.041 Uiso calc R 1 . .
    H H7HB 0.3753 0.5264 1.0900 0.041 Uiso calc R 1 . .
    C C8H 0.41876(14) 0.3567(2) 1.09509(7) 0.0356(6) Uani d . 1 . .
    H H8HA 0.3744 0.3248 1.1034 0.043 Uiso calc R 1 . .
    H H8HB 0.4467 0.3786 1.1147 0.043 Uiso calc R 1 . .
    C C9H 0.45548(15) 0.2541(2) 1.07722(8) 0.0304(6) Uani d . 1 . .
    C C10H 0.45524(15) 0.1421(3) 1.09310(7) 0.0381(6) Uani d . 1 . .
    H H10D 0.4346 0.1365 1.1143 0.046 Uiso calc R 1 . .
    C C11H 0.48362(15) 0.0387(3) 1.07943(7) 0.0408(6) Uani d . 1 . .
    H H11D 0.4825 -0.0359 1.0911 0.049 Uiso calc R 1 . .
    C C12H 0.51347(14) 0.0462(3) 1.04862(8) 0.0360(6) Uani d . 1 . .
    H H12D 0.5327 -0.0239 1.0387 0.043 Uiso calc R 1 . .
    C C13H 0.51540(13) 0.1555(2) 1.03216(7) 0.0304(6) Uani d . 1 . .
    H H13D 0.5362 0.1594 1.0109 0.036 Uiso calc R 1 . .
    C C14H 0.48756(14) 0.2608(2) 1.04588(7) 0.0253(6) Uani d . 1 . .
    C C15H 0.50098(12) 0.3667(2) 0.99175(6) 0.0259(5) Uani d . 1 . .
    H H15G 0.5404 0.3132 0.9867 0.031 Uiso calc R 1 . .
    H H15H 0.5120 0.4487 0.9834 0.031 Uiso calc R 1 . .
    C C16H 0.43646(11) 0.3190(2) 0.97420(5) 0.0230(4) Uani d . 1 . .
    H H16D 0.4199 0.2449 0.9859 0.028 Uiso calc R 1 . .
    C C17H 0.37928(13) 0.4145(2) 0.97456(6) 0.0311(5) Uani d . 1 . .
    H H17J 0.3368 0.3791 0.9658 0.047 Uiso calc R 1 . .
    H H17K 0.3930 0.4835 0.9608 0.047 Uiso calc R 1 . .
    H H17L 0.3715 0.4418 0.9973 0.047 Uiso calc R 1 . .
    C C18H 0.45769(11) 0.2851(2) 0.93916(6) 0.0249(5) Uani d . 1 . .
    H H18G 0.4760 0.3581 0.9280 0.030 Uiso calc R 1 . .
    H H18H 0.4954 0.2251 0.9404 0.030 Uiso calc R 1 . .
    C C19H 0.36263(13) 0.1349(2) 0.93551(7) 0.0328(5) Uani d . 1 . .
    H H19J 0.3954 0.0764 0.9447 0.049 Uiso calc R 1 . .
    H H19K 0.3323 0.0940 0.9197 0.049 Uiso calc R 1 . .
    H H19L 0.3350 0.1694 0.9535 0.049 Uiso calc R 1 . .
    C C20H 0.43019(14) 0.1898(3) 0.88633(6) 0.0410(7) Uani d . 1 . .
    H H20J 0.3930 0.1580 0.8724 0.062 Uiso calc R 1 . .
    H H20K 0.4638 0.1255 0.8907 0.062 Uiso calc R 1 . .
    H H20L 0.4529 0.2570 0.8749 0.062 Uiso calc R 1 . .
loop_
    _atom_site_aniso_label
    _atom_site_aniso_U_11
    _atom_site_aniso_U_22
    _atom_site_aniso_U_33
    _atom_site_aniso_U_12
    _atom_site_aniso_U_13
    _atom_site_aniso_U_23
    O1A 0.0264(8) 0.0255(9) 0.0511(11) 0.0021(7) 0.0053(8) 0.0026(8)
    O2A 0.0243(8) 0.0330(10) 0.0499(11) 0.0059(7) 0.0081(8) 0.0059(9)
    O3A 0.0276(8) 0.0313(10) 0.0465(10) -0.0024(7) 0.0093(8) 0.0039(8)
    O4A 0.0220(8) 0.0487(12) 0.0379(10) 0.0008(8) 0.0032(7) 0.0018(8)
    C1A 0.0234(11) 0.0286(12) 0.0292(12) 0.0029(9) -0.0016(9) 0.0002(10)
    C2A 0.0260(11) 0.0226(11) 0.0315(12) -0.0015(9) -0.0006(9) -0.0007(10)
    C3A 0.0287(11) 0.0250(12) 0.0269(11) 0.0041(9) 0.0009(9) 0.0000(10)
    C4A 0.0250(11) 0.0359(14) 0.0237(11) -0.0005(10) 0.0049(9) -0.0016(10)
    O1B 0.0273(8) 0.0257(9) 0.0515(11) -0.0049(7) 0.0031(8) -0.0010(8)
    O2B 0.0241(8) 0.0333(10) 0.0474(10) -0.0062(7) 0.0085(8) -0.0049(8)
    O3B 0.0274(8) 0.0306(9) 0.0444(10) 0.0003(7) 0.0090(8) -0.0037(8)
    O4B 0.0223(8) 0.0465(11) 0.0380(9) -0.0021(8) 0.0020(7) -0.0029(8)
    C1B 0.0199(10) 0.0263(12) 0.0299(11) -0.0015(9) -0.0030(9) 0.0005(10)
    C2B 0.0254(11) 0.0239(12) 0.0349(12) 0.0003(9) 0.0003(10) -0.0006(10)
    C3B 0.0285(11) 0.0237(12) 0.0314(12) -0.0056(9) 0.0043(10) -0.0003(10)
    C4B 0.0244(11) 0.0321(13) 0.0232(11) 0.0022(9) 0.0025(9) -0.0017(10)
    O1C 0.0267(9) 0.0285(10) 0.0724(14) -0.0056(7) 0.0036(9) -0.0166(10)
    O2C 0.0245(8) 0.0290(9) 0.0444(10) -0.0031(7) -0.0001(7) -0.0015(8)
    O3C 0.0236(9) 0.0405(11) 0.0723(14) -0.0030(8) 0.0073(9) -0.0183(10)
    O4C 0.0245(8) 0.0332(10) 0.0641(13) -0.0037(7) -0.0001(8) 0.0035(9)
    C1C 0.0242(11) 0.0219(11) 0.0359(12) 0.0001(9) -0.0075(9) 0.0030(10)
    C2C 0.0293(11) 0.0239(12) 0.0350(13) -0.0026(10) -0.0073(10) -0.0005(10)
    C3C 0.0308(12) 0.0253(12) 0.0370(13) -0.0035(10) -0.0091(10) -0.0026(10)
    C4C 0.0208(11) 0.0259(12) 0.0462(15) 0.0011(9) -0.0085(10) 0.0028(11)
    O1D 0.0253(8) 0.0376(11) 0.0709(14) 0.0037(8) 0.0037(9) 0.0152(10)
    O2D 0.0228(8) 0.0337(10) 0.0760(14) 0.0026(7) -0.0012(9) -0.0054(10)
    O3D 0.0252(9) 0.0327(11) 0.0710(14) 0.0042(8) 0.0023(9) 0.0125(10)
    O4D 0.0242(8) 0.0327(10) 0.0484(11) 0.0015(7) -0.0024(8) 0.0007(8)
    C1D 0.0219(11) 0.0301(13) 0.0502(15) -0.0006(10) -0.0084(11) -0.0060(12)
    C2D 0.0264(11) 0.0276(13) 0.0424(14) 0.0068(10) -0.0098(10) -0.0009(11)
    C3D 0.0307(12) 0.0289(13) 0.0346(13) -0.0013(10) -0.0061(10) 0.0006(11)
    C4D 0.0263(12) 0.0247(12) 0.0382(13) 0.0002(9) -0.0055(10) -0.0046(11)
    N1E 0.0204(9) 0.0335(11) 0.0268(9) -0.0042(8) -0.0018(8) 0.0008(8)
    N2E 0.0196(10) 0.0216(11) 0.0322(12) 0.0011(7) 0.0000(9) 0.0015(8)
    C1E 0.0226(12) 0.0321(14) 0.0296(14) -0.0005(9) 0.0041(11) -0.0071(10)
    C2E 0.0282(12) 0.0327(14) 0.0384(13) -0.0020(10) 0.0061(10) -0.0022(11)
    C3E 0.0414(15) 0.0305(14) 0.0600(18) -0.0016(12) 0.0175(14) -0.0001(13)
    C4E 0.0321(14) 0.0368(15) 0.083(2) -0.0147(12) 0.0217(15) -0.0220(16)
    C5E 0.0238(12) 0.0530(18) 0.0596(18) -0.0012(12) 0.0018(12) -0.0288(15)
    C6E 0.0195(13) 0.0514(19) 0.0363(16) 0.0011(10) 0.0028(12) -0.0146(12)
    C7E 0.0246(12) 0.083(2) 0.0296(13) 0.0070(13) -0.0057(10) -0.0100(14)
    C8E 0.0366(14) 0.078(2) 0.0284(13) 0.0195(14) -0.0051(11) 0.0016(14)
    C9E 0.0290(12) 0.0480(16) 0.0282(12) -0.0004(11) 0.0073(10) 0.0130(11)
    C10E 0.0319(13) 0.0404(15) 0.0568(17) 0.0069(12) 0.0155(13) 0.0199(14)
    C11E 0.0326(14) 0.0306(14) 0.088(2) -0.0045(12) 0.0231(15) -0.0005(16)
    C12E 0.0338(13) 0.0391(16) 0.069(2) -0.0121(12) 0.0109(14) -0.0151(14)
    C13E 0.0255(12) 0.0413(15) 0.0431(14) -0.0072(10) 0.0027(10) -0.0027(12)
    C14E 0.0257(11) 0.0324(13) 0.0291(12) -0.0035(10) 0.0065(9) 0.0062(10)
    C15E 0.0220(11) 0.0317(13) 0.0287(11) -0.0034(9) -0.0039(9) 0.0039(10)
    C16E 0.0228(13) 0.0286(14) 0.0329(15) 0.0006(9) -0.0056(11) -0.0008(10)
    C17E 0.0258(13) 0.0383(14) 0.0447(16) 0.0067(11) -0.0094(11) 0.0011(13)
    C18E 0.0228(10) 0.0242(11) 0.0334(12) -0.0002(9) -0.0001(10) 0.0019(10)
    C19E 0.0301(12) 0.0309(14) 0.0462(15) -0.0039(11) -0.0099(11) -0.0027(12)
    C20E 0.0286(12) 0.0362(14) 0.0313(12) 0.0050(10) 0.0002(10) 0.0054(11)
    N1F 0.0175(8) 0.0324(11) 0.0261(9) 0.0002(8) -0.0006(7) -0.0015(8)
    N2F 0.0185(10) 0.0221(11) 0.0314(12) -0.0036(7) -0.0014(9) -0.0020(8)
    C1F 0.0214(10) 0.0295(12) 0.0253(11) 0.0016(9) 0.0057(9) -0.0057(9)
    C2F 0.0257(11) 0.0364(14) 0.0329(12) 0.0013(10) 0.0035(10) 0.0006(11)
    C3F 0.0336(13) 0.0338(14) 0.0503(15) 0.0059(11) 0.0109(12) 0.0055(12)
    C4F 0.0322(14) 0.0311(14) 0.0660(19) -0.0030(12) 0.0179(13) -0.0052(14)
    C5F 0.0234(11) 0.0376(14) 0.0486(15) -0.0035(10) 0.0107(11) -0.0170(12)
    C6F 0.0226(10) 0.0391(14) 0.0289(11) -0.0005(10) 0.0057(9) -0.0074(11)
    C7F 0.0297(12) 0.0585(18) 0.0333(13) -0.0083(12) -0.0058(10) -0.0035(12)
    C8F 0.0274(12) 0.0620(18) 0.0292(12) -0.0051(12) -0.0050(10) 0.0106(12)
    C9F 0.0223(13) 0.0397(15) 0.0323(15) -0.0026(10) 0.0002(11) 0.0115(11)
    C10F 0.0224(11) 0.0425(15) 0.0549(16) -0.0018(11) -0.0008(11) 0.0195(13)
    C11F 0.0302(13) 0.0257(13) 0.074(2) 0.0031(10) 0.0089(13) 0.0070(13)
    C12F 0.0316(13) 0.0329(14) 0.0539(17) -0.0013(11) 0.0083(12) -0.0014(13)
    C13F 0.0263(11) 0.0306(13) 0.0368(13) -0.0019(10) 0.0015(10) 0.0011(11)
    C14F 0.0214(12) 0.0316(14) 0.0241(13) -0.0044(9) 0.0027(10) 0.0059(9)
    C15F 0.0205(10) 0.0303(12) 0.0293(11) 0.0019(9) -0.0006(9) -0.0008(10)
    C16F 0.0205(12) 0.0222(13) 0.0317(15) -0.0012(8) 0.0004(11) 0.0001(9)
    C17F 0.0249(12) 0.0359(14) 0.0408(15) -0.0072(11) -0.0031(10) -0.0003(13)
    C18F 0.0228(10) 0.0184(11) 0.0347(12) -0.0014(8) 0.0013(9) 0.0016(10)
    C19F 0.0285(12) 0.0348(14) 0.0322(12) -0.0042(10) 0.0030(10) -0.0069(11)
    C20F 0.0274(11) 0.0316(14) 0.0433(14) 0.0022(10) -0.0058(11) 0.0011(11)
    N1G 0.0293(10) 0.0263(11) 0.0237(10) 0.0004(8) 0.0006(8) 0.0018(8)
    N2G 0.0233(10) 0.0254(10) 0.0279(11) -0.0062(8) -0.0036(9) 0.0036(9)
    C1G 0.0293(12) 0.0257(13) 0.0234(11) -0.0037(10) -0.0045(10) -0.0001(10)
    C2G 0.0257(11) 0.0343(13) 0.0272(11) -0.0063(10) -0.0020(9) 0.0016(10)
    C3G 0.0286(11) 0.0430(15) 0.0345(13) 0.0049(11) -0.0045(10) 0.0035(11)
    C4G 0.0444(14) 0.0381(15) 0.0435(14) 0.0039(12) -0.0038(12) 0.0150(12)
    C5G 0.0371(13) 0.0410(15) 0.0358(13) -0.0041(11) 0.0052(11) 0.0111(11)
    C6G 0.0293(11) 0.0305(13) 0.0272(11) -0.0065(10) -0.0011(9) -0.0013(10)
    C7G 0.0291(11) 0.0332(13) 0.0289(12) -0.0067(10) 0.0031(10) 0.0050(10)
    C8G 0.0386(13) 0.0355(14) 0.0315(12) -0.0062(11) 0.0088(11) -0.0019(11)
    C9G 0.0287(13) 0.0304(14) 0.0321(14) -0.0014(10) -0.0019(12) 0.0010(10)
    C10G 0.0365(13) 0.0394(15) 0.0365(13) 0.0008(11) -0.0003(11) -0.0068(12)
    C11G 0.0368(13) 0.0311(14) 0.0451(15) 0.0014(11) -0.0083(12) -0.0098(12)
    C12G 0.0304(13) 0.0283(14) 0.0441(15) -0.0061(10) -0.0101(12) 0.0066(12)
    C13G 0.0241(11) 0.0326(13) 0.0339(13) -0.0035(10) -0.0020(10) 0.0046(11)
    C14G 0.0232(14) 0.0323(15) 0.0303(15) -0.0031(9) -0.0047(11) 0.0040(10)
    C15G 0.0263(11) 0.0278(12) 0.0249(11) 0.0016(9) -0.0002(9) 0.0028(9)
    C16G 0.0222(10) 0.0221(11) 0.0262(11) -0.0009(9) 0.0015(9) 0.0001(9)
    C17G 0.0285(11) 0.0251(12) 0.0314(12) -0.0041(9) -0.0008(10) 0.0060(10)
    C18G 0.0197(10) 0.0285(12) 0.0251(11) 0.0007(10) -0.0007(9) 0.0014(10)
    C19G 0.0357(13) 0.0215(12) 0.0439(14) 0.0018(10) -0.0109(11) 0.0007(11)
    C20G 0.0375(14) 0.0577(19) 0.0271(12) -0.0180(13) -0.0049(11) 0.0136(13)
    N1H 0.0280(10) 0.0287(11) 0.0240(10) -0.0024(8) 0.0014(8) 0.0000(8)
    N2H 0.0245(10) 0.0238(10) 0.0245(11) 0.0056(8) -0.0010(8) -0.0026(8)
    C1H 0.0251(12) 0.0262(13) 0.0230(11) 0.0027(9) -0.0028(9) 0.0044(10)
    C2H 0.0221(10) 0.0341(13) 0.0226(10) 0.0008(9) -0.0041(9) 0.0041(9)
    C3H 0.0321(11) 0.0316(13) 0.0283(11) -0.0064(10) -0.0078(9) 0.0083(10)
    C4H 0.0434(13) 0.0216(11) 0.0346(12) -0.0019(10) -0.0086(11) 0.0052(10)
    C5H 0.0370(13) 0.0299(13) 0.0318(12) 0.0081(10) -0.0019(10) -0.0027(10)
    C6H 0.0259(11) 0.0312(13) 0.0295(12) 0.0037(10) -0.0022(9) 0.0033(10)
    C7H 0.0289(12) 0.0372(14) 0.0354(13) 0.0024(10) 0.0061(10) -0.0061(11)
    C8H 0.0382(13) 0.0358(14) 0.0329(13) -0.0092(11) 0.0097(11) -0.0022(11)
    C9H 0.0294(13) 0.0331(15) 0.0286(14) -0.0081(10) 0.0017(11) -0.0025(10)
    C10H 0.0427(14) 0.0404(15) 0.0313(13) -0.0078(12) 0.0050(12) 0.0025(11)
    C11H 0.0484(16) 0.0316(14) 0.0424(15) -0.0027(12) -0.0026(12) 0.0095(12)
    C12H 0.0329(14) 0.0315(14) 0.0435(16) 0.0053(11) 0.0016(12) -0.0005(12)
    C13H 0.0287(12) 0.0329(13) 0.0296(12) -0.0006(10) -0.0005(10) 0.0003(11)
    C14H 0.0234(13) 0.0251(13) 0.0274(14) -0.0032(9) -0.0017(11) -0.0019(9)
    C15H 0.0254(10) 0.0258(12) 0.0265(11) -0.0034(9) 0.0009(9) 0.0011(10)
    C16H 0.0230(10) 0.0211(11) 0.0249(11) -0.0005(8) 0.0012(9) -0.0008(9)
    C17H 0.0287(12) 0.0298(13) 0.0349(13) 0.0062(10) -0.0017(10) -0.0074(11)
    C18H 0.0164(10) 0.0292(12) 0.0292(12) 0.0007(9) 0.0018(9) -0.0011(11)
    C19H 0.0365(12) 0.0188(11) 0.0432(14) -0.0034(10) -0.0092(11) 0.0002(11)
    C20H 0.0351(13) 0.061(2) 0.0275(12) 0.0180(13) -0.0043(11) -0.0120(13)
_geom_special_details
;
All e.s.d.'s (except the e.s.d. in the dihedral angle between two l.s. planes)
are estimated using the full covariance matrix. The cell e.s.d.'s are taken
into account individually in the estimation of e.s.d.'s in distances, angles
and torsion angles; correlations between e.s.d.'s in cell parameters are only
used when they are defined by crystal symmetry. An approximate (isotropic)
treatment of cell e.s.d.'s is used for estimating e.s.d.'s involving l.s.
planes.
;
loop_
    _geom_bond_atom_site_label_1
    _geom_bond_atom_site_label_2
    _geom_bond_site_symmetry_2
    _geom_bond_distance
    _geom_bond_publ_flag
    O1A C1A . 1.260(3) ?
    O2A C1A . 1.246(3) ?
    O3A C4A . 1.308(3) ?
    O3A H3A . 0.8400 ?
    O4A C4A . 1.219(3) ?
    C1A C2A . 1.506(3) ?
    C2A C3A . 1.330(3) ?
    C2A H2AA . 0.9500 ?
    C3A C4A . 1.501(3) ?
    C3A H3AA . 0.9500 ?
    O1B C1B . 1.280(3) ?
    O2B C1B . 1.241(3) ?
    O3B C4B . 1.299(3) ?
    O3B H3B . 0.8400 ?
    O4B C4B . 1.224(3) ?
    C1B C2B . 1.497(3) ?
    C2B C3B . 1.331(3) ?
    C2B H2BA . 0.9500 ?
    C3B C4B . 1.500(3) ?
    C3B H3BA . 0.9500 ?
    O1C C1C . 1.270(3) ?
    O2C C1C . 1.238(3) ?
    O3C C4C . 1.296(3) ?
    O3C H3C . 0.8400 ?
    O4C C4C . 1.226(3) ?
    C1C C2C . 1.509(3) ?
    C2C C3C . 1.325(3) ?
    C2C H2CA . 0.9500 ?
    C3C C4C . 1.498(4) ?
    C3C H3CA . 0.9500 ?
    O1D C1D . 1.302(3) ?
    O2D C1D . 1.226(3) ?
    O3D C4D . 1.272(3) ?
    O3D H3D . 0.8400 ?
    O4D C4D . 1.242(3) ?
    C1D C2D . 1.490(4) ?
    C2D C3D . 1.331(3) ?
    C2D H2DA . 0.9500 ?
    C3D C4D . 1.499(3) ?
    C3D H3DA . 0.9500 ?
    N1E C14E . 1.421(3) ?
    N1E C1E . 1.436(3) ?
    N1E C15E . 1.468(3) ?
    N2E C20E . 1.484(3) ?
    N2E C19E . 1.488(3) ?
    N2E C18E . 1.510(3) ?
    N2E H2EB . 0.9300 ?
    C1E C2E . 1.390(4) ?
    C1E C6E . 1.402(4) ?
    C2E C3E . 1.393(4) ?
    C2E H2EA . 0.9500 ?
    C3E C4E . 1.377(5) ?
    C3E H3EA . 0.9500 ?
    C4E C5E . 1.380(5) ?
    C4E H4EA . 0.9500 ?
    C5E C6E . 1.394(4) ?
    C5E H5EA . 0.9500 ?
    C6E C7E . 1.490(5) ?
    C7E C8E . 1.509(5) ?
    C7E H7EA . 0.9900 ?
    C7E H7EB . 0.9900 ?
    C8E C9E . 1.529(4) ?
    C8E H8EA . 0.9900 ?
    C8E H8EB . 0.9900 ?
    C9E C10E . 1.395(4) ?
    C9E C14E . 1.406(4) ?
    C10E C11E . 1.382(5) ?
    C10E H10A . 0.9500 ?
    C11E C12E . 1.372(5) ?
    C11E H11A . 0.9500 ?
    C12E C13E . 1.386(4) ?
    C12E H12A . 0.9500 ?
    C13E C14E . 1.404(4) ?
    C13E H13A . 0.9500 ?
    C15E C16E . 1.514(4) ?
    C15E H15A . 0.9900 ?
    C15E H15B . 0.9900 ?
    C16E C18E . 1.525(4) ?
    C16E C17E . 1.531(4) ?
    C16E H16A . 1.0000 ?
    C17E H17A . 0.9800 ?
    C17E H17B . 0.9800 ?
    C17E H17C . 0.9800 ?
    C18E H18A . 0.9900 ?
    C18E H18B . 0.9900 ?
    C19E H19A . 0.9800 ?
    C19E H19B . 0.9800 ?
    C19E H19C . 0.9800 ?
    C20E H20A . 0.9800 ?
    C20E H20B . 0.9800 ?
    C20E H20C . 0.9800 ?
    N1F C14F . 1.427(3) ?
    N1F C1F . 1.435(3) ?
    N1F C15F . 1.465(3) ?
    N2F C20F . 1.485(3) ?
    N2F C19F . 1.488(3) ?
    N2F C18F . 1.511(3) ?
    N2F H2FB . 0.9300 ?
    C1F C2F . 1.397(4) ?
    C1F C6F . 1.411(3) ?
    C2F C3F . 1.388(4) ?
    C2F H2FA . 0.9500 ?
    C3F C4F . 1.381(4) ?
    C3F H3FA . 0.9500 ?
    C4F C5F . 1.377(4) ?
    C4F H4FA . 0.9500 ?
    C5F C6F . 1.388(4) ?
    C5F H5FA . 0.9500 ?
    C6F C7F . 1.517(4) ?
    C7F C8F . 1.515(4) ?
    C7F H7FA . 0.9900 ?
    C7F H7FB . 0.9900 ?
    C8F C9F . 1.500(4) ?
    C8F H8FA . 0.9900 ?
    C8F H8FB . 0.9900 ?
    C9F C14F . 1.396(4) ?
    C9F C10F . 1.399(4) ?
    C10F C11F . 1.386(4) ?
    C10F H10B . 0.9500 ?
    C11F C12F . 1.384(4) ?
    C11F H11B . 0.9500 ?
    C12F C13F . 1.382(4) ?
    C12F H12B . 0.9500 ?
    C13F C14F . 1.391(4) ?
    C13F H13B . 0.9500 ?
    C15F C16F . 1.545(4) ?
    C15F H15C . 0.9900 ?
    C15F H15D . 0.9900 ?
    C16F C18F . 1.509(4) ?
    C16F C17F . 1.530(3) ?
    C16F H16B . 1.0000 ?
    C17F H17D . 0.9800 ?
    C17F H17E . 0.9800 ?
    C17F H17F . 0.9800 ?
    C18F H18C . 0.9900 ?
    C18F H18D . 0.9900 ?
    C19F H19D . 0.9800 ?
    C19F H19E . 0.9800 ?
    C19F H19F . 0.9800 ?
    C20F H20D . 0.9800 ?
    C20F H20E . 0.9800 ?
    C20F H20F . 0.9800 ?
    N1G C14G . 1.423(3) ?
    N1G C1G . 1.426(3) ?
    N1G C15G . 1.469(3) ?
    N2G C20G . 1.482(3) ?
    N2G C19G . 1.485(3) ?
    N2G C18G . 1.506(3) ?
    N2G H2GB . 0.9300 ?
    C1G C6G . 1.391(4) ?
    C1G C2G . 1.394(4) ?
    C2G C3G . 1.384(4) ?
    C2G H2GA . 0.9500 ?
    C3G C4G . 1.390(4) ?
    C3G H3GA . 0.9500 ?
    C4G C5G . 1.385(4) ?
    C4G H4GA . 0.9500 ?
    C5G C6G . 1.393(4) ?
    C5G H5GA . 0.9500 ?
    C6G C7G . 1.503(3) ?
    C7G C8G . 1.524(4) ?
    C7G H7GA . 0.9900 ?
    C7G H7GB . 0.9900 ?
    C8G C9G . 1.523(4) ?
    C8G H8GA . 0.9900 ?
    C8G H8GB . 0.9900 ?
    C9G C10G . 1.399(4) ?
    C9G C14G . 1.413(4) ?
    C10G C11G . 1.391(4) ?
    C10G H10C . 0.9500 ?
    C11G C12G . 1.383(4) ?
    C11G H11C . 0.9500 ?
    C12G C13G . 1.384(4) ?
    C12G H12C . 0.9500 ?
    C13G C14G . 1.409(4) ?
    C13G H13C . 0.9500 ?
    C15G C16G . 1.537(3) ?
    C15G H15E . 0.9900 ?
    C15G H15F . 0.9900 ?
    C16G C18G . 1.522(3) ?
    C16G C17G . 1.527(3) ?
    C16G H16C . 1.0000 ?
    C17G H17G . 0.9800 ?
    C17G H17H . 0.9800 ?
    C17G H17I . 0.9800 ?
    C18G H18E . 0.9900 ?
    C18G H18F . 0.9900 ?
    C19G H19G . 0.9800 ?
    C19G H19H . 0.9800 ?
    C19G H19I . 0.9800 ?
    C20G H20G . 0.9800 ?
    C20G H20H . 0.9800 ?
    C20G H20I . 0.9800 ?
    N1H C1H . 1.421(3) ?
    N1H C14H . 1.429(3) ?
    N1H C15H . 1.470(3) ?
    N2H C20H . 1.493(3) ?
    N2H C19H . 1.494(3) ?
    N2H C18H . 1.498(3) ?
    N2H H2HB . 0.9300 ?
    C1H C2H . 1.401(3) ?
    C1H C6H . 1.402(4) ?
    C2H C3H . 1.379(4) ?
    C2H H2HA . 0.9500 ?
    C3H C4H . 1.391(4) ?
    C3H H3HA . 0.9500 ?
    C4H C5H . 1.385(4) ?
    C4H H4HA . 0.9500 ?
    C5H C6H . 1.388(4) ?
    C5H H5HA . 0.9500 ?
    C6H C7H . 1.505(3) ?
    C7H C8H . 1.520(4) ?
    C7H H7HA . 0.9900 ?
    C7H H7HB . 0.9900 ?
    C8H C9H . 1.522(4) ?
    C8H H8HA . 0.9900 ?
    C8H H8HB . 0.9900 ?
    C9H C10H . 1.395(4) ?
    C9H C14H . 1.413(4) ?
    C10H C11H . 1.384(4) ?
    C10H H10D . 0.9500 ?
    C11H C12H . 1.376(4) ?
    C11H H11D . 0.9500 ?
    C12H C13H . 1.380(4) ?
    C12H H12D . 0.9500 ?
    C13H C14H . 1.398(4) ?
    C13H H13D . 0.9500 ?
    C15H C16H . 1.534(3) ?
    C15H H15G . 0.9900 ?
    C15H H15H . 0.9900 ?
    C16H C18H . 1.521(3) ?
    C16H C17H . 1.532(3) ?
    C16H H16D . 1.0000 ?
    C17H H17J . 0.9800 ?
    C17H H17K . 0.9800 ?
    C17H H17L . 0.9800 ?
    C18H H18G . 0.9900 ?
    C18H H18H . 0.9900 ?
    C19H H19J . 0.9800 ?
    C19H H19K . 0.9800 ?
    C19H H19L . 0.9800 ?
    C20H H20J . 0.9800 ?
    C20H H20K . 0.9800 ?
    C20H H20L . 0.9800 ?
loop_
    _geom_angle_atom_site_label_1
    _geom_angle_atom_site_label_2
    _geom_angle_atom_site_label_3
    _geom_angle_site_symmetry_1
    _geom_angle_site_symmetry_3
    _geom_angle
    _geom_angle_publ_flag
    C4A O3A H3A . . 109.5 ?
    O2A C1A O1A . . 123.8(2) ?
    O2A C1A C2A . . 116.1(2) ?
    O1A C1A C2A . . 120.0(2) ?
    C3A C2A C1A . . 129.7(2) ?
    C3A C2A H2AA . . 115.2 ?
    C1A C2A H2AA . . 115.2 ?
    C2A C3A C4A . . 130.0(2) ?
    C2A C3A H3AA . . 115.0 ?
    C4A C3A H3AA . . 115.0 ?
    O4A C4A O3A . . 122.1(2) ?
    O4A C4A C3A . . 118.6(2) ?
    O3A C4A C3A . . 119.3(2) ?
    C4B O3B H3B . . 109.5 ?
    O2B C1B O1B . . 123.3(2) ?
    O2B C1B C2B . . 116.8(2) ?
    O1B C1B C2B . . 120.0(2) ?
    C3B C2B C1B . . 129.6(2) ?
    C3B C2B H2BA . . 115.2 ?
    C1B C2B H2BA . . 115.2 ?
    C2B C3B C4B . . 130.3(2) ?
    C2B C3B H3BA . . 114.8 ?
    C4B C3B H3BA . . 114.8 ?
    O4B C4B O3B . . 121.9(2) ?
    O4B C4B C3B . . 118.5(2) ?
    O3B C4B C3B . . 119.7(2) ?
    C4C O3C H3C . . 109.5 ?
    O2C C1C O1C . . 123.3(2) ?
    O2C C1C C2C . . 117.1(2) ?
    O1C C1C C2C . . 119.7(2) ?
    C3C C2C C1C . . 129.9(2) ?
    C3C C2C H2CA . . 115.1 ?
    C1C C2C H2CA . . 115.1 ?
    C2C C3C C4C . . 131.2(2) ?
    C2C C3C H3CA . . 114.4 ?
    C4C C3C H3CA . . 114.4 ?
    O4C C4C O3C . . 121.9(2) ?
    O4C C4C C3C . . 118.3(2) ?
    O3C C4C C3C . . 119.8(2) ?
    C4D O3D H3D . . 109.5 ?
    O2D C1D O1D . . 121.8(3) ?
    O2D C1D C2D . . 118.4(2) ?
    O1D C1D C2D . . 119.8(2) ?
    C3D C2D C1D . . 131.3(2) ?
    C3D C2D H2DA . . 114.4 ?
    C1D C2D H2DA . . 114.4 ?
    C2D C3D C4D . . 129.7(2) ?
    C2D C3D H3DA . . 115.1 ?
    C4D C3D H3DA . . 115.1 ?
    O4D C4D O3D . . 122.8(2) ?
    O4D C4D C3D . . 117.0(2) ?
    O3D C4D C3D . . 120.2(2) ?
    C14E N1E C1E . . 117.2(2) ?
    C14E N1E C15E . . 118.7(2) ?
    C1E N1E C15E . . 116.2(2) ?
    C20E N2E C19E . . 110.8(2) ?
    C20E N2E C18E . . 109.06(18) ?
    C19E N2E C18E . . 112.6(2) ?
    C20E N2E H2EB . . 108.1 ?
    C19E N2E H2EB . . 108.1 ?
    C18E N2E H2EB . . 108.1 ?
    C2E C1E C6E . . 120.9(3) ?
    C2E C1E N1E . . 122.1(2) ?
    C6E C1E N1E . . 117.0(3) ?
    C1E C2E C3E . . 119.6(3) ?
    C1E C2E H2EA . . 120.2 ?
    C3E C2E H2EA . . 120.2 ?
    C4E C3E C2E . . 120.1(3) ?
    C4E C3E H3EA . . 120.0 ?
    C2E C3E H3EA . . 120.0 ?
    C3E C4E C5E . . 120.1(3) ?
    C3E C4E H4EA . . 119.9 ?
    C5E C4E H4EA . . 119.9 ?
    C4E C5E C6E . . 121.4(3) ?
    C4E C5E H5EA . . 119.3 ?
    C6E C5E H5EA . . 119.3 ?
    C5E C6E C1E . . 117.9(3) ?
    C5E C6E C7E . . 123.0(3) ?
    C1E C6E C7E . . 119.1(3) ?
    C6E C7E C8E . . 113.3(2) ?
    C6E C7E H7EA . . 108.9 ?
    C8E C7E H7EA . . 108.9 ?
    C6E C7E H7EB . . 108.9 ?
    C8E C7E H7EB . . 108.9 ?
    H7EA C7E H7EB . . 107.7 ?
    C7E C8E C9E . . 118.9(2) ?
    C7E C8E H8EA . . 107.6 ?
    C9E C8E H8EA . . 107.6 ?
    C7E C8E H8EB . . 107.6 ?
    C9E C8E H8EB . . 107.6 ?
    H8EA C8E H8EB . . 107.0 ?
    C10E C9E C14E . . 118.3(3) ?
    C10E C9E C8E . . 115.8(3) ?
    C14E C9E C8E . . 125.9(3) ?
    C11E C10E C9E . . 122.5(3) ?
    C11E C10E H10A . . 118.8 ?
    C9E C10E H10A . . 118.8 ?
    C12E C11E C10E . . 119.1(3) ?
    C12E C11E H11A . . 120.5 ?
    C10E C11E H11A . . 120.5 ?
    C11E C12E C13E . . 120.2(3) ?
    C11E C12E H12A . . 119.9 ?
    C13E C12E H12A . . 119.9 ?
    C12E C13E C14E . . 121.2(3) ?
    C12E C13E H13A . . 119.4 ?
    C14E C13E H13A . . 119.4 ?
    C13E C14E C9E . . 118.7(3) ?
    C13E C14E N1E . . 119.8(2) ?
    C9E C14E N1E . . 121.4(2) ?
    N1E C15E C16E . . 111.4(2) ?
    N1E C15E H15A . . 109.4 ?
    C16E C15E H15A . . 109.4 ?
    N1E C15E H15B . . 109.4 ?
    C16E C15E H15B . . 109.4 ?
    H15A C15E H15B . . 108.0 ?
    C15E C16E C18E . . 109.2(2) ?
    C15E C16E C17E . . 109.8(2) ?
    C18E C16E C17E . . 110.6(2) ?
    C15E C16E H16A . . 109.1 ?
    C18E C16E H16A . . 109.1 ?
    C17E C16E H16A . . 109.1 ?
    C16E C17E H17A . . 109.5 ?
    C16E C17E H17B . . 109.5 ?
    H17A C17E H17B . . 109.5 ?
    C16E C17E H17C . . 109.5 ?
    H17A C17E H17C . . 109.5 ?
    H17B C17E H17C . . 109.5 ?
    N2E C18E C16E . . 115.77(19) ?
    N2E C18E H18A . . 108.3 ?
    C16E C18E H18A . . 108.3 ?
    N2E C18E H18B . . 108.3 ?
    C16E C18E H18B . . 108.3 ?
    H18A C18E H18B . . 107.4 ?
    N2E C19E H19A . . 109.5 ?
    N2E C19E H19B . . 109.5 ?
    H19A C19E H19B . . 109.5 ?
    N2E C19E H19C . . 109.5 ?
    H19A C19E H19C . . 109.5 ?
    H19B C19E H19C . . 109.5 ?
    N2E C20E H20A . . 109.5 ?
    N2E C20E H20B . . 109.5 ?
    H20A C20E H20B . . 109.5 ?
    N2E C20E H20C . . 109.5 ?
    H20A C20E H20C . . 109.5 ?
    H20B C20E H20C . . 109.5 ?
    C14F N1F C1F . . 117.79(19) ?
    C14F N1F C15F . . 116.4(2) ?
    C1F N1F C15F . . 117.94(19) ?
    C20F N2F C19F . . 110.8(2) ?
    C20F N2F C18F . . 111.8(2) ?
    C19F N2F C18F . . 109.14(18) ?
    C20F N2F H2FB . . 108.3 ?
    C19F N2F H2FB . . 108.3 ?
    C18F N2F H2FB . . 108.3 ?
    C2F C1F C6F . . 119.0(2) ?
    C2F C1F N1F . . 119.6(2) ?
    C6F C1F N1F . . 121.3(2) ?
    C3F C2F C1F . . 121.5(2) ?
    C3F C2F H2FA . . 119.3 ?
    C1F C2F H2FA . . 119.3 ?
    C4F C3F C2F . . 119.7(3) ?
    C4F C3F H3FA . . 120.2 ?
    C2F C3F H3FA . . 120.2 ?
    C5F C4F C3F . . 118.8(3) ?
    C5F C4F H4FA . . 120.6 ?
    C3F C4F H4FA . . 120.6 ?
    C4F C5F C6F . . 123.4(3) ?
    C4F C5F H5FA . . 118.3 ?
    C6F C5F H5FA . . 118.3 ?
    C5F C6F C1F . . 117.5(2) ?
    C5F C6F C7F . . 116.2(2) ?
    C1F C6F C7F . . 126.2(2) ?
    C8F C7F C6F . . 118.5(2) ?
    C8F C7F H7FA . . 107.7 ?
    C6F C7F H7FA . . 107.7 ?
    C8F C7F H7FB . . 107.7 ?
    C6F C7F H7FB . . 107.7 ?
    H7FA C7F H7FB . . 107.1 ?
    C9F C8F C7F . . 111.6(2) ?
    C9F C8F H8FA . . 109.3 ?
    C7F C8F H8FA . . 109.3 ?
    C9F C8F H8FB . . 109.3 ?
    C7F C8F H8FB . . 109.3 ?
    H8FA C8F H8FB . . 108.0 ?
    C14F C9F C10F . . 118.5(3) ?
    C14F C9F C8F . . 118.9(2) ?
    C10F C9F C8F . . 122.6(3) ?
    C11F C10F C9F . . 121.5(3) ?
    C11F C10F H10B . . 119.3 ?
    C9F C10F H10B . . 119.3 ?
    C12F C11F C10F . . 119.5(3) ?
    C12F C11F H11B . . 120.3 ?
    C10F C11F H11B . . 120.3 ?
    C13F C12F C11F . . 119.7(3) ?
    C13F C12F H12B . . 120.2 ?
    C11F C12F H12B . . 120.2 ?
    C12F C13F C14F . . 121.3(3) ?
    C12F C13F H13B . . 119.3 ?
    C14F C13F H13B . . 119.3 ?
    C13F C14F C9F . . 119.5(3) ?
    C13F C14F N1F . . 122.6(2) ?
    C9F C14F N1F . . 117.9(2) ?
    N1F C15F C16F . . 110.8(2) ?
    N1F C15F H15C . . 109.5 ?
    C16F C15F H15C . . 109.5 ?
    N1F C15F H15D . . 109.5 ?
    C16F C15F H15D . . 109.5 ?
    H15C C15F H15D . . 108.1 ?
    C18F C16F C17F . . 112.4(2) ?
    C18F C16F C15F . . 108.10(19) ?
    C17F C16F C15F . . 109.1(2) ?
    C18F C16F H16B . . 109.1 ?
    C17F C16F H16B . . 109.1 ?
    C15F C16F H16B . . 109.1 ?
    C16F C17F H17D . . 109.5 ?
    C16F C17F H17E . . 109.5 ?
    H17D C17F H17E . . 109.5 ?
    C16F C17F H17F . . 109.5 ?
    H17D C17F H17F . . 109.5 ?
    H17E C17F H17F . . 109.5 ?
    C16F C18F N2F . . 115.35(19) ?
    C16F C18F H18C . . 108.4 ?
    N2F C18F H18C . . 108.4 ?
    C16F C18F H18D . . 108.4 ?
    N2F C18F H18D . . 108.4 ?
    H18C C18F H18D . . 107.5 ?
    N2F C19F H19D . . 109.5 ?
    N2F C19F H19E . . 109.5 ?
    H19D C19F H19E . . 109.5 ?
    N2F C19F H19F . . 109.5 ?
    H19D C19F H19F . . 109.5 ?
    H19E C19F H19F . . 109.5 ?
    N2F C20F H20D . . 109.5 ?
    N2F C20F H20E . . 109.5 ?
    H20D C20F H20E . . 109.5 ?
    N2F C20F H20F . . 109.5 ?
    H20D C20F H20F . . 109.5 ?
    H20E C20F H20F . . 109.5 ?
    C14G N1G C1G . . 120.0(2) ?
    C14G N1G C15G . . 118.9(2) ?
    C1G N1G C15G . . 116.5(2) ?
    C20G N2G C19G . . 110.5(2) ?
    C20G N2G C18G . . 108.8(2) ?
    C19G N2G C18G . . 113.1(2) ?
    C20G N2G H2GB . . 108.1 ?
    C19G N2G H2GB . . 108.1 ?
    C18G N2G H2GB . . 108.1 ?
    C6G C1G C2G . . 120.0(2) ?
    C6G C1G N1G . . 118.8(2) ?
    C2G C1G N1G . . 121.1(2) ?
    C3G C2G C1G . . 120.8(2) ?
    C3G C2G H2GA . . 119.6 ?
    C1G C2G H2GA . . 119.6 ?
    C2G C3G C4G . . 119.3(2) ?
    C2G C3G H3GA . . 120.3 ?
    C4G C3G H3GA . . 120.3 ?
    C5G C4G C3G . . 120.0(3) ?
    C5G C4G H4GA . . 120.0 ?
    C3G C4G H4GA . . 120.0 ?
    C4G C5G C6G . . 121.1(2) ?
    C4G C5G H5GA . . 119.4 ?
    C6G C5G H5GA . . 119.4 ?
    C1G C6G C5G . . 118.8(2) ?
    C1G C6G C7G . . 118.3(2) ?
    C5G C6G C7G . . 122.9(2) ?
    C6G C7G C8G . . 111.4(2) ?
    C6G C7G H7GA . . 109.3 ?
    C8G C7G H7GA . . 109.3 ?
    C6G C7G H7GB . . 109.3 ?
    C8G C7G H7GB . . 109.3 ?
    H7GA C7G H7GB . . 108.0 ?
    C9G C8G C7G . . 117.6(2) ?
    C9G C8G H8GA . . 107.9 ?
    C7G C8G H8GA . . 107.9 ?
    C9G C8G H8GB . . 107.9 ?
    C7G C8G H8GB . . 107.9 ?
    H8GA C8G H8GB . . 107.2 ?
    C10G C9G C14G . . 118.0(3) ?
    C10G C9G C8G . . 115.7(3) ?
    C14G C9G C8G . . 126.3(2) ?
    C11G C10G C9G . . 123.1(3) ?
    C11G C10G H10C . . 118.5 ?
    C9G C10G H10C . . 118.5 ?
    C12G C11G C10G . . 118.5(3) ?
    C12G C11G H11C . . 120.7 ?
    C10G C11G H11C . . 120.7 ?
    C11G C12G C13G . . 120.1(3) ?
    C11G C12G H12C . . 120.0 ?
    C13G C12G H12C . . 120.0 ?
    C12G C13G C14G . . 121.9(3) ?
    C12G C13G H13C . . 119.1 ?
    C14G C13G H13C . . 119.1 ?
    C13G C14G C9G . . 118.5(2) ?
    C13G C14G N1G . . 119.4(3) ?
    C9G C14G N1G . . 122.0(2) ?
    N1G C15G C16G . . 110.87(19) ?
    N1G C15G H15E . . 109.5 ?
    C16G C15G H15E . . 109.5 ?
    N1G C15G H15F . . 109.5 ?
    C16G C15G H15F . . 109.5 ?
    H15E C15G H15F . . 108.1 ?
    C18G C16G C17G . . 112.0(2) ?
    C18G C16G C15G . . 107.13(18) ?
    C17G C16G C15G . . 111.55(19) ?
    C18G C16G H16C . . 108.7 ?
    C17G C16G H16C . . 108.7 ?
    C15G C16G H16C . . 108.7 ?
    C16G C17G H17G . . 109.5 ?
    C16G C17G H17H . . 109.5 ?
    H17G C17G H17H . . 109.5 ?
    C16G C17G H17I . . 109.5 ?
    H17G C17G H17I . . 109.5 ?
    H17H C17G H17I . . 109.5 ?
    N2G C18G C16G . . 113.87(19) ?
    N2G C18G H18E . . 108.8 ?
    C16G C18G H18E . . 108.8 ?
    N2G C18G H18F . . 108.8 ?
    C16G C18G H18F . . 108.8 ?
    H18E C18G H18F . . 107.7 ?
    N2G C19G H19G . . 109.5 ?
    N2G C19G H19H . . 109.5 ?
    H19G C19G H19H . . 109.5 ?
    N2G C19G H19I . . 109.5 ?
    H19G C19G H19I . . 109.5 ?
    H19H C19G H19I . . 109.5 ?
    N2G C20G H20G . . 109.5 ?
    N2G C20G H20H . . 109.5 ?
    H20G C20G H20H . . 109.5 ?
    N2G C20G H20I . . 109.5 ?
    H20G C20G H20I . . 109.5 ?
    H20H C20G H20I . . 109.5 ?
    C1H N1H C14H . . 120.3(2) ?
    C1H N1H C15H . . 115.8(2) ?
    C14H N1H C15H . . 118.7(2) ?
    C20H N2H C19H . . 110.8(2) ?
    C20H N2H C18H . . 109.3(2) ?
    C19H N2H C18H . . 112.5(2) ?
    C20H N2H H2HB . . 108.0 ?
    C19H N2H H2HB . . 108.0 ?
    C18H N2H H2HB . . 108.0 ?
    C2H C1H C6H . . 119.1(2) ?
    C2H C1H N1H . . 121.2(2) ?
    C6H C1H N1H . . 119.6(2) ?
    C3H C2H C1H . . 121.2(2) ?
    C3H C2H H2HA . . 119.4 ?
    C1H C2H H2HA . . 119.4 ?
    C2H C3H C4H . . 119.6(2) ?
    C2H C3H H3HA . . 120.2 ?
    C4H C3H H3HA . . 120.2 ?
    C5H C4H C3H . . 119.4(2) ?
    C5H C4H H4HA . . 120.3 ?
    C3H C4H H4HA . . 120.3 ?
    C4H C5H C6H . . 121.8(2) ?
    C4H C5H H5HA . . 119.1 ?
    C6H C5H H5HA . . 119.1 ?
    C5H C6H C1H . . 118.7(2) ?
    C5H C6H C7H . . 123.6(2) ?
    C1H C6H C7H . . 117.6(2) ?
    C6H C7H C8H . . 112.3(2) ?
    C6H C7H H7HA . . 109.1 ?
    C8H C7H H7HA . . 109.1 ?
    C6H C7H H7HB . . 109.1 ?
    C8H C7H H7HB . . 109.1 ?
    H7HA C7H H7HB . . 107.9 ?
    C7H C8H C9H . . 118.4(2) ?
    C7H C8H H8HA . . 107.7 ?
    C9H C8H H8HA . . 107.7 ?
    C7H C8H H8HB . . 107.7 ?
    C9H C8H H8HB . . 107.7 ?
    H8HA C8H H8HB . . 107.1 ?
    C10H C9H C14H . . 117.4(3) ?
    C10H C9H C8H . . 116.2(3) ?
    C14H C9H C8H . . 126.4(2) ?
    C11H C10H C9H . . 123.2(3) ?
    C11H C10H H10D . . 118.4 ?
    C9H C10H H10D . . 118.4 ?
    C12H C11H C10H . . 118.7(3) ?
    C12H C11H H11D . . 120.7 ?
    C10H C11H H11D . . 120.7 ?
    C11H C12H C13H . . 120.0(3) ?
    C11H C12H H12D . . 120.0 ?
    C13H C12H H12D . . 120.0 ?
    C12H C13H C14H . . 121.8(3) ?
    C12H C13H H13D . . 119.1 ?
    C14H C13H H13D . . 119.1 ?
    C13H C14H C9H . . 118.8(2) ?
    C13H C14H N1H . . 119.6(3) ?
    C9H C14H N1H . . 121.5(2) ?
    N1H C15H C16H . . 111.01(18) ?
    N1H C15H H15G . . 109.4 ?
    C16H C15H H15G . . 109.4 ?
    N1H C15H H15H . . 109.4 ?
    C16H C15H H15H . . 109.4 ?
    H15G C15H H15H . . 108.0 ?
    C18H C16H C17H . . 112.0(2) ?
    C18H C16H C15H . . 107.05(18) ?
    C17H C16H C15H . . 110.61(19) ?
    C18H C16H H16D . . 109.0 ?
    C17H C16H H16D . . 109.0 ?
    C15H C16H H16D . . 109.0 ?
    C16H C17H H17J . . 109.5 ?
    C16H C17H H17K . . 109.5 ?
    H17J C17H H17K . . 109.5 ?
    C16H C17H H17L . . 109.5 ?
    H17J C17H H17L . . 109.5 ?
    H17K C17H H17L . . 109.5 ?
    N2H C18H C16H . . 114.64(18) ?
    N2H C18H H18G . . 108.6 ?
    C16H C18H H18G . . 108.6 ?
    N2H C18H H18H . . 108.6 ?
    C16H C18H H18H . . 108.6 ?
    H18G C18H H18H . . 107.6 ?
    N2H C19H H19J . . 109.5 ?
    N2H C19H H19K . . 109.5 ?
    H19J C19H H19K . . 109.5 ?
    N2H C19H H19L . . 109.5 ?
    H19J C19H H19L . . 109.5 ?
    H19K C19H H19L . . 109.5 ?
    N2H C20H H20J . . 109.5 ?
    N2H C20H H20K . . 109.5 ?
    H20J C20H H20K . . 109.5 ?
    N2H C20H H20L . . 109.5 ?
    H20J C20H H20L . . 109.5 ?
    H20K C20H H20L . . 109.5 ?
loop_
    _geom_torsion_atom_site_label_1
    _geom_torsion_atom_site_label_2
    _geom_torsion_atom_site_label_3
    _geom_torsion_atom_site_label_4
    _geom_torsion_site_symmetry_1
    _geom_torsion_site_symmetry_2
    _geom_torsion_site_symmetry_3
    _geom_torsion_site_symmetry_4
    _geom_torsion
    _geom_torsion_publ_flag
    O2A C1A C2A C3A . . . . -163.1(3) ?
    O1A C1A C2A C3A . . . . 16.6(4) ?
    C1A C2A C3A C4A . . . . 0.3(4) ?
    C2A C3A C4A O4A . . . . 162.5(3) ?
    C2A C3A C4A O3A . . . . -18.1(4) ?
    O2B C1B C2B C3B . . . . -162.4(3) ?
    O1B C1B C2B C3B . . . . 17.1(4) ?
    C1B C2B C3B C4B . . . . -0.8(5) ?
    C2B C3B C4B O4B . . . . 163.4(3) ?
    C2B C3B C4B O3B . . . . -16.5(4) ?
    O2C C1C C2C C3C . . . . -173.9(3) ?
    O1C C1C C2C C3C . . . . 5.0(4) ?
    C1C C2C C3C C4C . . . . -1.0(5) ?
    C2C C3C C4C O4C . . . . 177.9(3) ?
    C2C C3C C4C O3C . . . . -2.6(4) ?
    O2D C1D C2D C3D . . . . 177.3(3) ?
    O1D C1D C2D C3D . . . . -2.7(4) ?
    C1D C2D C3D C4D . . . . -2.0(5) ?
    C2D C3D C4D O4D . . . . -172.6(3) ?
    C2D C3D C4D O3D . . . . 6.8(4) ?
    C14E N1E C1E C2E . . . . -107.9(3) ?
    C15E N1E C1E C2E . . . . 40.9(3) ?
    C14E N1E C1E C6E . . . . 72.4(3) ?
    C15E N1E C1E C6E . . . . -138.8(2) ?
    C6E C1E C2E C3E . . . . 0.7(4) ?
    N1E C1E C2E C3E . . . . -179.0(2) ?
    C1E C2E C3E C4E . . . . -1.3(4) ?
    C2E C3E C4E C5E . . . . 1.0(4) ?
    C3E C4E C5E C6E . . . . 0.0(4) ?
    C4E C5E C6E C1E . . . . -0.6(4) ?
    C4E C5E C6E C7E . . . . 177.6(3) ?
    C2E C1E C6E C5E . . . . 0.3(4) ?
    N1E C1E C6E C5E . . . . 180.0(2) ?
    C2E C1E C6E C7E . . . . -178.0(2) ?
    N1E C1E C6E C7E . . . . 1.7(4) ?
    C5E C6E C7E C8E . . . . 111.5(3) ?
    C1E C6E C7E C8E . . . . -70.3(3) ?
    C6E C7E C8E C9E . . . . 57.2(4) ?
    C7E C8E C9E C10E . . . . 174.6(2) ?
    C7E C8E C9E C14E . . . . -5.0(4) ?
    C14E C9E C10E C11E . . . . -0.8(4) ?
    C8E C9E C10E C11E . . . . 179.5(3) ?
    C9E C10E C11E C12E . . . . -1.0(4) ?
    C10E C11E C12E C13E . . . . 0.9(5) ?
    C11E C12E C13E C14E . . . . 1.0(4) ?
    C12E C13E C14E C9E . . . . -2.8(4) ?
    C12E C13E C14E N1E . . . . 174.9(2) ?
    C10E C9E C14E C13E . . . . 2.6(3) ?
    C8E C9E C14E C13E . . . . -177.8(2) ?
    C10E C9E C14E N1E . . . . -174.9(2) ?
    C8E C9E C14E N1E . . . . 4.6(4) ?
    C1E N1E C14E C13E . . . . 121.5(3) ?
    C15E N1E C14E C13E . . . . -26.5(3) ?
    C1E N1E C14E C9E . . . . -60.9(3) ?
    C15E N1E C14E C9E . . . . 151.0(2) ?
    C14E N1E C15E C16E . . . . -146.8(2) ?
    C1E N1E C15E C16E . . . . 64.9(3) ?
    N1E C15E C16E C18E . . . . 69.9(3) ?
    N1E C15E C16E C17E . . . . -168.7(2) ?
    C20E N2E C18E C16E . . . . -160.2(2) ?
    C19E N2E C18E C16E . . . . 76.4(3) ?
    C15E C16E C18E N2E . . . . -165.9(2) ?
    C17E C16E C18E N2E . . . . 73.2(3) ?
    C14F N1F C1F C2F . . . . 123.3(2) ?
    C15F N1F C1F C2F . . . . -24.8(3) ?
    C14F N1F C1F C6F . . . . -59.2(3) ?
    C15F N1F C1F C6F . . . . 152.6(2) ?
    C6F C1F C2F C3F . . . . -3.5(4) ?
    N1F C1F C2F C3F . . . . 173.9(2) ?
    C1F C2F C3F C4F . . . . 0.2(4) ?
    C2F C3F C4F C5F . . . . 2.1(4) ?
    C3F C4F C5F C6F . . . . -1.1(4) ?
    C4F C5F C6F C1F . . . . -2.1(4) ?
    C4F C5F C6F C7F . . . . 177.2(2) ?
    C2F C1F C6F C5F . . . . 4.4(3) ?
    N1F C1F C6F C5F . . . . -173.1(2) ?
    C2F C1F C6F C7F . . . . -174.9(2) ?
    N1F C1F C6F C7F . . . . 7.7(4) ?
    C5F C6F C7F C8F . . . . 168.2(2) ?
    C1F C6F C7F C8F . . . . -12.5(4) ?
    C6F C7F C8F C9F . . . . 62.7(3) ?
    C7F C8F C9F C14F . . . . -70.6(3) ?
    C7F C8F C9F C10F . . . . 108.7(3) ?
    C14F C9F C10F C11F . . . . -1.8(4) ?
    C8F C9F C10F C11F . . . . 178.9(2) ?
    C9F C10F C11F C12F . . . . 0.0(4) ?
    C10F C11F C12F C13F . . . . 1.3(4) ?
    C11F C12F C13F C14F . . . . -0.9(4) ?
    C12F C13F C14F C9F . . . . -0.9(4) ?
    C12F C13F C14F N1F . . . . -179.6(2) ?
    C10F C9F C14F C13F . . . . 2.2(4) ?
    C8F C9F C14F C13F . . . . -178.4(2) ?
    C10F C9F C14F N1F . . . . -179.0(2) ?
    C8F C9F C14F N1F . . . . 0.3(4) ?
    C1F N1F C14F C13F . . . . -109.6(3) ?
    C15F N1F C14F C13F . . . . 39.0(3) ?
    C1F N1F C14F C9F . . . . 71.6(3) ?
    C15F N1F C14F C9F . . . . -139.7(2) ?
    C14F N1F C15F C16F . . . . 67.3(3) ?
    C1F N1F C15F C16F . . . . -144.1(2) ?
    N1F C15F C16F C18F . . . . 71.8(3) ?
    N1F C15F C16F C17F . . . . -165.6(2) ?
    C17F C16F C18F N2F . . . . 73.5(3) ?
    C15F C16F C18F N2F . . . . -166.03(19) ?
    C20F N2F C18F C16F . . . . 76.0(3) ?
    C19F N2F C18F C16F . . . . -161.0(2) ?
    C14G N1G C1G C6G . . . . -72.0(3) ?
    C15G N1G C1G C6G . . . . 132.2(2) ?
    C14G N1G C1G C2G . . . . 110.8(3) ?
    C15G N1G C1G C2G . . . . -45.0(3) ?
    C6G C1G C2G C3G . . . . -2.5(4) ?
    N1G C1G C2G C3G . . . . 174.6(2) ?
    C1G C2G C3G C4G . . . . 2.7(4) ?
    C2G C3G C4G C5G . . . . -1.4(4) ?
    C3G C4G C5G C6G . . . . -0.1(4) ?
    C2G C1G C6G C5G . . . . 1.0(4) ?
    N1G C1G C6G C5G . . . . -176.2(2) ?
    C2G C1G C6G C7G . . . . -177.2(2) ?
    N1G C1G C6G C7G . . . . 5.6(3) ?
    C4G C5G C6G C1G . . . . 0.2(4) ?
    C4G C5G C6G C7G . . . . 178.4(3) ?
    C1G C6G C7G C8G . . . . 67.8(3) ?
    C5G C6G C7G C8G . . . . -110.3(3) ?
    C6G C7G C8G C9G . . . . -65.4(3) ?
    C7G C8G C9G C10G . . . . -166.5(3) ?
    C7G C8G C9G C14G . . . . 10.3(4) ?
    C14G C9G C10G C11G . . . . 0.4(4) ?
    C8G C9G C10G C11G . . . . 177.5(3) ?
    C9G C10G C11G C12G . . . . -1.0(4) ?
    C10G C11G C12G C13G . . . . 0.5(4) ?
    C11G C12G C13G C14G . . . . 0.5(4) ?
    C12G C13G C14G C9G . . . . -1.1(4) ?
    C12G C13G C14G N1G . . . . -179.8(2) ?
    C10G C9G C14G C13G . . . . 0.7(4) ?
    C8G C9G C14G C13G . . . . -176.1(3) ?
    C10G C9G C14G N1G . . . . 179.3(2) ?
    C8G C9G C14G N1G . . . . 2.5(4) ?
    C1G N1G C14G C13G . . . . -132.7(3) ?
    C15G N1G C14G C13G . . . . 22.6(4) ?
    C1G N1G C14G C9G . . . . 48.7(4) ?
    C15G N1G C14G C9G . . . . -156.0(2) ?
    C14G N1G C15G C16G . . . . 70.4(3) ?
    C1G N1G C15G C16G . . . . -133.5(2) ?
    N1G C15G C16G C18G . . . . -163.6(2) ?
    N1G C15G C16G C17G . . . . 73.5(3) ?
    C20G N2G C18G C16G . . . . -173.2(2) ?
    C19G N2G C18G C16G . . . . -50.1(3) ?
    C17G C16G C18G N2G . . . . -60.5(3) ?
    C15G C16G C18G N2G . . . . 176.9(2) ?
    C14H N1H C1H C2H . . . . 111.1(3) ?
    C15H N1H C1H C2H . . . . -43.2(3) ?
    C14H N1H C1H C6H . . . . -73.4(3) ?
    C15H N1H C1H C6H . . . . 132.3(2) ?
    C6H C1H C2H C3H . . . . -3.4(3) ?
    N1H C1H C2H C3H . . . . 172.1(2) ?
    C1H C2H C3H C4H . . . . 2.0(3) ?
    C2H C3H C4H C5H . . . . 0.8(3) ?
    C3H C4H C5H C6H . . . . -2.2(4) ?
    C4H C5H C6H C1H . . . . 0.7(4) ?
    C4H C5H C6H C7H . . . . 178.4(2) ?
    C2H C1H C6H C5H . . . . 2.1(4) ?
    N1H C1H C6H C5H . . . . -173.6(2) ?
    C2H C1H C6H C7H . . . . -175.8(2) ?
    N1H C1H C6H C7H . . . . 8.6(3) ?
    C5H C6H C7H C8H . . . . -112.9(3) ?
    C1H C6H C7H C8H . . . . 64.8(3) ?
    C6H C7H C8H C9H . . . . -65.2(3) ?
    C7H C8H C9H C10H . . . . -166.9(3) ?
    C7H C8H C9H C14H . . . . 11.0(4) ?
    C14H C9H C10H C11H . . . . -1.1(4) ?
    C8H C9H C10H C11H . . . . 177.0(3) ?
    C9H C10H C11H C12H . . . . -0.2(5) ?
    C10H C11H C12H C13H . . . . 0.8(4) ?
    C11H C12H C13H C14H . . . . -0.1(4) ?
    C12H C13H C14H C9H . . . . -1.2(4) ?
    C12H C13H C14H N1H . . . . -179.7(3) ?
    C10H C9H C14H C13H . . . . 1.7(4) ?
    C8H C9H C14H C13H . . . . -176.1(3) ?
    C10H C9H C14H N1H . . . . -179.8(2) ?
    C8H C9H C14H N1H . . . . 2.4(4) ?
    C1H N1H C14H C13H . . . . -133.3(3) ?
    C15H N1H C14H C13H . . . . 20.3(3) ?
    C1H N1H C14H C9H . . . . 48.2(3) ?
    C15H N1H C14H C9H . . . . -158.2(2) ?
    C1H N1H C15H C16H . . . . -134.1(2) ?
    C14H N1H C15H C16H . . . . 71.2(3) ?
    N1H C15H C16H C18H . . . . -165.0(2) ?
    N1H C15H C16H C17H . . . . 72.6(2) ?
    C20H N2H C18H C16H . . . . -172.8(2) ?
    C19H N2H C18H C16H . . . . -49.3(3) ?
    C17H C16H C18H N2H . . . . -59.8(3) ?
    C15H C16H C18H N2H . . . . 178.7(2) ?
loop_
    _geom_hbond_atom_site_label_D
    _geom_hbond_atom_site_label_H
    _geom_hbond_atom_site_label_A
    _geom_hbond_site_symmetry_A
    _geom_hbond_distance_DH
    _geom_hbond_distance_HA
    _geom_hbond_distance_DA
    _geom_hbond_angle_DHA
    O3A H3A O1A . 0.84 1.63 2.437(2) 160.7
    O3B H3B O1B . 0.84 1.61 2.437(2) 166.7
    O3C H3C O1C . 0.84 1.58 2.417(3) 177.0
    O3D H3D O1D . 0.84 1.58 2.422(3) 177.6
    N2E H2EB O2A . 0.93 1.86 2.736(3) 155.7
    N2F H2FB O2B . 0.93 1.86 2.737(3) 155.6
    N2G H2GB O2C . 0.93 1.87 2.760(3) 158.4
    N2H H2HB O4D . 0.93 1.87 2.751(3) 158.4
    N2H H2HB O3D . 0.93 2.63 3.312(3) 130.8
    C17E H17C O2A . 0.98 2.63 3.560(4) 158.6
    C18E H18B O2D 4_565 0.99 2.28 3.271(3) 174.3
    C18F H18C O4C 4_455 0.99 2.31 3.293(3) 173.6
    C18G H18E O2B . 0.99 2.42 3.404(3) 170.9
    C18G H18F O3C 4_445 0.99 2.54 3.453(3) 153.9
    C18G H18F O4C 4_445 0.99 2.53 3.432(3) 152.1
    C18H H18G O2A . 0.99 2.42 3.402(3) 172.6
    C18H H18H O1D 4 0.99 2.55 3.473(3) 155.2
    C18H H18H O2D 4 0.99 2.53 3.435(3) 151.8
    C19E H19A O4D . 0.98 2.62 3.198(3) 118.0
    C19F H19E O4B 4 0.98 2.54 3.464(3) 157.5
    C19G H19I O4B 4_545 0.98 2.53 3.476(3) 163.2
    C19H H19K O4A 4_455 0.98 2.56 3.516(3) 163.7
    C20E H20A O4A 4_465 0.98 2.56 3.488(3) 159.0
    C20G H20H O4C 4_445 0.98 2.60 3.479(3) 149.2
    C20H H20K O2D 4 0.98 2.63 3.497(3) 148.0
