# Supplementary material for: Trimipraminium maleate
Source: Acta Crystallogr Sect E Struct Rep Online. 2010 Jan 16;66(Pt 2):o366–7. doi: 10.1107/S1600536810000280 (PMC2979907; doi:10.1107/S1600536810000280)
Supplement: Supplementary file 2 [file e-66-0o366-Isup2.hkl]

# 
# h,k,l, Fc-squared, Fo-squared, sigma(Fo-squared) and status flag 
# 
data_I 
_shelx_title '    HSY115 in Pna2(1)' 
_shelx_refln_list_code          4 
_shelx_F_calc_maximum      388.18 
_exptl_crystal_F_000      3520.00 
_reflns_d_resolution_high  0.8007 
 
loop_ 
 _symmetry_equiv_pos_as_xyz 
 'x, y, z' 
 '-x, -y, z+1/2' 
 '-x+1/2, y+1/2, z+1/2' 
 'x+1/2, -y+1/2, z' 
 
_cell_length_a    19.4356 
_cell_length_b    11.0542 
_cell_length_c    40.4107 
_cell_angle_alpha  90.000 
_cell_angle_beta   90.000 
_cell_angle_gamma  90.000 
 
_shelx_F_squared_multiplier     1.000 
 
loop_ 
 _refln_index_h 
 _refln_index_k 
 _refln_index_l 
 _refln_F_squared_calc 
 _refln_F_squared_meas 
 _refln_F_squared_sigma 
 _refln_observed_status 
   2   0 -49       85.67       84.90     22.49 o 
   4   0 -49      216.73      185.26     22.21 o 
   1   1 -49        6.50      -18.55     23.61 o 
   2   1 -49      143.27      120.88     23.90 o 
   3   1 -49       12.97       -3.09     23.05 o 
   4   1 -49       49.83       21.93     21.93 o 
   5   1 -49      184.84      143.93     23.05 o 
   2   2 -49       47.71       30.92     23.33 o 
   3   2 -49      444.79      492.52     27.83 o 
   4   2 -49       65.57       45.54     21.65 o 
   0   0 -48      158.74      100.92     25.58 o 
   2   0 -48      573.47      421.68     29.52 o 
   4   0 -48      121.72      135.78     27.55 o 
   6   0 -48       96.81      117.51     22.77 o 
   1   1 -48       42.00       29.52     27.83 o 
   2   1 -48       21.90        6.91     17.22 o 
   3   1 -48       63.33       46.19     18.10 o 
   4   1 -48        7.71        7.01     17.76 o 
   5   1 -48      144.16      110.06     16.88 o 
   6   1 -48       83.33       53.30     16.07 o 
   7   1 -48      126.88      102.33     23.05 o 
   1   2 -48       97.31       88.83     27.27 o 
   2   2 -48       47.90       65.93     17.81 o 
   3   2 -48       88.15       90.90     24.32 o 
   4   2 -48       46.84       29.40     16.88 o 
   5   2 -48       63.06       76.46     23.90 o 
   6   2 -48       76.81       62.41     21.65 o 
   2   3 -48        5.26        1.41     22.21 o 
   3   3 -48       26.86       37.19     17.09 o 
   4   3 -48      466.14      489.71     29.24 o 
   5   3 -48      226.10      226.30     25.02 o 
   2   0 -47      381.44      391.32     33.17 o 
   4   0 -47      287.60      269.31     30.36 o 
   6   0 -47      312.02      248.51     30.08 o 
   8   0 -47       51.07       65.78     24.46 o 
   0   1 -47       96.27      102.05     29.80 o 
   1   1 -47       32.74       22.99     16.17 o 
   2   1 -47       33.73       17.61     19.76 o 
   3   1 -47       50.46       37.82     15.97 o 
   4   1 -47      500.15      464.61     56.36 o 
   5   1 -47      375.91      362.34     25.86 o 
   6   1 -47        1.82        3.70     17.73 o 
   7   1 -47      136.19      124.27     17.59 o 
   8   1 -47      160.05      165.05     16.44 o 
   1   2 -47      123.25       94.56     20.20 o 
   2   2 -47       41.38       18.17     21.36 o 
   3   2 -47      178.26      180.86     21.77 o 
   4   2 -47       35.78       37.39     14.83 o 
   5   2 -47      120.56       98.75     20.94 o 
   6   2 -47        9.93        3.83     16.81 o 
   7   2 -47        0.37      -12.09     25.02 o 
   8   2 -47       46.00       26.71     19.68 o 
   0   3 -47       93.97      104.58     26.43 o 
   1   3 -47      469.16      494.44     18.59 o 
   2   3 -47       35.10       34.98     15.17 o 
   3   3 -47      203.73      179.91     20.71 o 
   4   3 -47       36.43       43.18     19.36 o 
   5   3 -47     1047.41     1043.71     61.14 o 
   6   3 -47      220.59      202.56     26.85 o 
   1   4 -47       79.64       67.41     17.77 o 
   2   4 -47      222.07      233.33     26.14 o 
   3   4 -47      277.64      352.24     26.71 o 
   4   4 -47      110.51      131.00     23.33 o 
   5   4 -47        5.03       33.73     22.49 o 
   0   0 -46        8.55      -20.52     30.64 o 
   2   0 -46      203.14      164.84     22.02 o 
   4   0 -46      362.91      336.22     35.14 o 
   6   0 -46      528.02      556.33     37.11 o 
   8   0 -46      260.29      265.38     27.27 o 
   1   1 -46      158.26      190.33     22.60 o 
   2   1 -46      141.05      148.72     17.61 o 
   3   1 -46       82.57       66.92     21.74 o 
   4   1 -46      116.13      148.50     23.25 o 
   5   1 -46        6.43        6.97     21.26 o 
   6   1 -46       62.73      105.86     21.40 o 
   7   1 -46       72.94       76.37     19.47 o 
   8   1 -46       75.69       72.95     17.68 o 
   9   1 -46       57.84       68.54     17.57 o 
   0   2 -46      133.31      152.41     22.28 o 
   1   2 -46      167.94      177.80     16.22 o 
   2   2 -46      481.96      511.53     41.89 o 
   3   2 -46       25.82       15.31     19.89 o 
   4   2 -46       13.63       30.72     19.79 o 
   5   2 -46      133.22      113.84     19.61 o 
   6   2 -46      190.84      140.88     19.99 o 
   7   2 -46        7.40       19.70     18.76 o 
   8   2 -46      587.48      520.03     26.28 o 
   9   2 -46       33.33       23.90     22.49 o 
   1   3 -46      351.36      358.03     19.83 o 
   2   3 -46      109.71      124.04     18.21 o 
   3   3 -46      174.07      172.00     17.71 o 
   4   3 -46       28.42       26.71     32.61 o 
   5   3 -46      287.08      313.73     32.05 o 
   6   3 -46       15.68        8.43     25.58 o 
   7   3 -46      204.33      201.00     25.02 o 
   8   3 -46        2.43      -10.40     21.08 o 
   0   4 -46      587.62      610.59     34.30 o 
   1   4 -46      259.72      295.12     25.72 o 
   2   4 -46      132.71      127.48     16.73 o 
   3   4 -46      142.65      156.81     16.06 o 
   4   4 -46     1771.52     1937.13     80.12 o 
   5   4 -46       49.97       73.15     18.28 o 
   6   4 -46      805.68      866.73     22.64 o 
   7   4 -46      100.95      141.40     24.18 o 
   1   5 -46        1.01        2.36     17.37 o 
   2   5 -46        1.09       -4.75     16.84 o 
   3   5 -46      176.00      147.87     25.58 o 
   4   5 -46      137.61      145.34     25.58 o 
   2   0 -45      326.91      312.60     24.63 o 
   4   0 -45      874.27      889.74     44.42 o 
   6   0 -45       17.53       46.67     33.17 o 
   8   0 -45       13.26       16.87     26.14 o 
  10   0 -45       99.84       84.05     24.74 o 
   0   1 -45     1831.83     1790.67    130.16 o 
   1   1 -45       40.63       37.31     16.06 o 
   2   1 -45      584.65      533.03     32.87 o 
   3   1 -45       31.00       32.53     21.95 o 
   4   1 -45      496.54      491.02     26.53 o 
   5   1 -45       16.20       21.08     22.33 o 
   6   1 -45       77.95      106.59     23.61 o 
   7   1 -45       82.67       77.72     20.57 o 
   8   1 -45      162.71      170.35     20.66 o 
   9   1 -45      123.07      127.61     18.92 o 
  10   1 -45        8.71        9.17     16.47 o 
   1   2 -45      130.51      156.51     17.12 o 
   2   2 -45      216.63      205.19     16.56 o 
   3   2 -45       14.72        7.44     21.29 o 
   4   2 -45     1135.88     1048.61     87.57 o 
   5   2 -45      206.08      202.51     23.81 o 
   6   2 -45      190.59      200.15     21.80 o 
   7   2 -45       92.41       95.94     20.52 o 
   8   2 -45      136.92      151.39     19.65 o 
   9   2 -45       26.29       41.14     16.81 o 
  10   2 -45      265.72      246.07     16.39 o 
   0   3 -45      468.54      487.36     27.94 o 
   1   3 -45      169.47      184.57     17.65 o 
   2   3 -45       17.49       32.51     18.51 o 
   3   3 -45      128.95      151.07     22.93 o 
   4   3 -45       46.76       52.33     20.37 o 
   5   3 -45      141.38      121.12     19.87 o 
   6   3 -45      587.29      504.49     55.24 o 
   7   3 -45       74.74       62.81     17.17 o 
   8   3 -45       36.69       25.90     16.13 o 
   9   3 -45      104.38       76.75     22.77 o 
   1   4 -45      239.23      275.48     20.34 o 
   2   4 -45      140.72      168.67     19.14 o 
   3   4 -45       35.81       40.40     17.71 o 
   4   4 -45      373.71      389.13     19.30 o 
   5   4 -45      238.93      244.05     31.77 o 
   6   4 -45      140.56      146.74     29.24 o 
   7   4 -45       26.80       12.93     23.90 o 
   0   5 -45      146.23      168.11     30.36 o 
   1   5 -45        1.14       -4.78     20.29 o 
   2   5 -45      354.02      385.43     24.60 o 
   3   5 -45       39.20       82.44     24.88 o 
   4   5 -45      102.56      129.01     23.61 o 
   5   5 -45       43.74       85.18     25.58 o 
   6   5 -45      321.69      288.99     26.71 o 
   1   6 -45      111.79      103.59     16.40 o 
   2   6 -45      248.05      261.30     17.52 o 
   3   6 -45        5.15        5.90     20.52 o 
   0   0 -44      590.26      523.16     39.64 o 
   2   0 -44       95.08       87.94     24.65 o 
   4   0 -44      866.67      852.91     44.98 o 
   6   0 -44       56.56       32.89     31.49 o 
   8   0 -44      141.36      179.47     26.43 o 
  10   0 -44      283.71      300.80     31.49 o 
   1   1 -44       97.14       81.02     17.02 o 
   2   1 -44      355.34      337.40     21.86 o 
   3   1 -44      280.17      272.10     21.76 o 
   4   1 -44      247.20      288.99     26.49 o 
   5   1 -44       73.09      120.19     25.64 o 
   6   1 -44      242.31      227.60     20.31 o 
   7   1 -44      181.08      185.08     19.49 o 
   8   1 -44        3.96       -0.24     21.56 o 
   9   1 -44      219.51      228.49     28.81 o 
  10   1 -44       44.28       39.54     14.93 o 
  11   1 -44       39.63       43.08     15.30 o 
   0   2 -44      191.39      185.88     25.61 o 
   1   2 -44       18.90       37.20     16.95 o 
   2   2 -44      899.23      912.36     25.76 o 
   3   2 -44       81.85       96.41     19.17 o 
   4   2 -44      375.80      338.27     26.34 o 
   5   2 -44      609.97      671.87     44.42 o 
   6   2 -44        1.39       31.47     22.85 o 
   7   2 -44      143.17      174.81     23.25 o 
   8   2 -44      256.80      264.22     22.16 o 
   9   2 -44        2.96       -1.64     19.98 o 
  10   2 -44      126.56      132.28     17.49 o 
  11   2 -44      297.42      295.74     23.33 o 
   1   3 -44      194.91      192.32     18.59 o 
   2   3 -44      209.92      253.25     21.92 o 
   3   3 -44      347.14      366.39     27.05 o 
   4   3 -44      362.16      408.37     26.99 o 
   5   3 -44       23.22       43.06     16.44 o 
   6   3 -44       18.40       43.44     21.26 o 
   7   3 -44      512.11      506.47     23.28 o 
   8   3 -44       13.85       21.78     19.01 o 
   9   3 -44      244.36      272.85     18.37 o 
   0   4 -44      250.89      228.76     26.52 o 
   1   4 -44       15.44       15.29     19.39 o 
   2   4 -44      106.84       76.51     20.30 o 
   3   4 -44       18.40       25.19     22.71 o 
   4   4 -44      664.87      685.45     26.78 o 
   5   4 -44      234.12      257.57     23.17 o 
   6   4 -44      569.99      563.60     23.37 o 
   7   4 -44       57.48       62.13     27.83 o 
   8   4 -44        2.15      -22.49     24.18 o 
   1   5 -44       27.69       33.08     22.33 o 
   2   5 -44      645.94      768.93     28.28 o 
   3   5 -44      272.56      313.74     24.73 o 
   4   5 -44      493.67      530.89     19.91 o 
   5   5 -44       40.44       51.85     15.51 o 
   6   5 -44      263.33      268.89     19.45 o 
   7   5 -44      261.42      304.17     28.67 o 
   0   6 -44       80.51       86.58     29.24 o 
   1   6 -44       80.54       66.90     18.78 o 
   2   6 -44        7.45       14.18     18.95 o 
   3   6 -44       43.16       34.68     17.97 o 
   4   6 -44       13.92        6.60     16.67 o 
   5   6 -44       39.99       50.60     21.93 o 
   2   0 -43      184.63      196.29     25.82 o 
   4   0 -43       18.69       48.07     36.83 o 
   6   0 -43      813.06      791.45     29.78 o 
   8   0 -43       40.06       17.99     29.52 o 
  10   0 -43       31.58       48.07     25.86 o 
  12   0 -43       24.69       15.46     24.74 o 
   0   1 -43      383.38      365.83     28.05 o 
   1   1 -43      194.55      196.47     16.20 o 
   2   1 -43       12.97        9.07     20.74 o 
   3   1 -43      381.89      362.83     23.09 o 
   4   1 -43      410.15      455.11     38.23 o 
   5   1 -43       47.66       42.93     24.45 o 
   6   1 -43       83.33       85.25     24.79 o 
   7   1 -43      142.96      134.77     24.96 o 
   8   1 -43      200.29      239.07     35.98 o 
   9   1 -43      135.30      158.53     22.57 o 
  10   1 -43      132.12      118.54     19.47 o 
  11   1 -43      237.42      244.55     19.87 o 
  12   1 -43       17.57       15.18     20.52 o 
   1   2 -43      113.14      118.53     18.00 o 
   2   2 -43        8.33       19.17     17.77 o 
   3   2 -43       12.69       31.49     17.48 o 
   4   2 -43      157.97      181.80     25.41 o 
   5   2 -43      124.91      114.90     26.56 o 
   6   2 -43      394.01      390.84     27.98 o 
   7   2 -43        0.45       15.03     24.94 o 
   8   2 -43       53.85       43.23     22.84 o 
   9   2 -43      163.55      139.06     23.64 o 
  10   2 -43       46.61       59.75     19.57 o 
  11   2 -43       14.26       11.04     16.29 o 
   0   3 -43      146.78      124.19     26.58 o 
   1   3 -43      205.84      203.41     23.39 o 
   2   3 -43      153.81      136.38     22.42 o 
   3   3 -43      154.88      193.75     25.89 o 
   4   3 -43        0.55        1.82     18.06 o 
   5   3 -43      228.64      228.28     19.60 o 
   6   3 -43     1074.20     1221.47     32.88 o 
   7   3 -43        2.63       -1.00     23.45 o 
   8   3 -43       95.08      108.71     22.22 o 
   9   3 -43      128.50      130.53     20.77 o 
  10   3 -43       24.25        6.93     17.89 o 
  11   3 -43      239.46      246.54     23.90 o 
   1   4 -43      248.27      242.42     20.29 o 
   2   4 -43      351.70      402.45     29.14 o 
   3   4 -43       37.18       54.60     25.89 o 
   4   4 -43       77.66       73.84     24.13 o 
   5   4 -43       23.68       54.73     22.91 o 
   6   4 -43      244.87      224.69     22.33 o 
   7   4 -43      395.99      390.30     25.62 o 
   8   4 -43      106.50       80.12     28.67 o 
   9   4 -43      179.37      181.32     25.30 o 
   0   5 -43      150.14      141.12     33.45 o 
   1   5 -43       89.02      108.29     25.43 o 
   2   5 -43      200.12      240.89     20.97 o 
   3   5 -43       97.68      119.13     19.50 o 
   4   5 -43      242.72      234.65     19.42 o 
   5   5 -43       28.47       27.35     16.74 o 
   6   5 -43      382.69      423.71     21.55 o 
   7   5 -43      189.91      192.45     18.39 o 
   9   5 -43       64.51       58.75     22.77 o 
   1   6 -43        9.29        6.17     21.73 o 
   2   6 -43        3.05        2.68     19.98 o 
   3   6 -43        4.78       12.93     19.37 o 
   4   6 -43      317.97      380.96     23.46 o 
   5   6 -43      272.31      307.17     19.57 o 
   6   6 -43      111.93       80.21     16.55 o 
   0   7 -43      120.56      131.56     26.71 o 
   1   7 -43       53.36       63.76     17.08 o 
   2   7 -43        5.76       -7.45     16.40 o 
   3   7 -43       58.65       46.95     21.93 o 
   0   0 -42     1546.33     1602.93     54.82 o 
   2   0 -42        2.91       23.72     25.74 o 
   4   0 -42       62.14       51.95     20.56 o 
   6   0 -42       14.39       17.15     34.58 o 
   8   0 -42      126.91       89.40     32.89 o 
  10   0 -42       14.94        3.94     27.83 o 
  12   0 -42       15.66        3.37     22.49 o 
   1   1 -42      279.80      277.64     20.14 o 
   2   1 -42      904.43      943.24     23.52 o 
   3   1 -42      266.92      304.49     23.43 o 
   4   1 -42       45.14       45.13     22.36 o 
   5   1 -42       50.40       83.34     29.52 o 
   6   1 -42      265.07      298.01     28.12 o 
   7   1 -42       48.21       52.69     25.41 o 
   8   1 -42       44.30       21.65     34.58 o 
   9   1 -42       59.19       52.85     31.77 o 
  10   1 -42       21.63       20.45     21.27 o 
  11   1 -42      286.52      252.18     21.05 o 
  12   1 -42       14.16       12.56     16.97 o 
  13   1 -42      160.13      124.82     19.96 o 
   0   2 -42      527.63      540.87     46.95 o 
   1   2 -42      364.78      340.72     20.26 o 
   2   2 -42      460.80      478.19     20.89 o 
   3   2 -42      374.07      363.65     20.18 o 
   4   2 -42      771.58      751.16     22.35 o 
   5   2 -42      271.96      307.20     29.20 o 
   6   2 -42      915.84      968.13     34.27 o 
   7   2 -42       71.89      114.76     26.11 o 
   8   2 -42     1231.13     1240.81     32.82 o 
   9   2 -42       81.21       95.82     23.52 o 
  10   2 -42       41.72       23.74     22.05 o 
  11   2 -42       15.33       16.30     18.63 o 
  12   2 -42       28.66       18.35     16.85 o 
   1   3 -42      145.68      139.79     23.51 o 
   2   3 -42      172.29      142.11     23.03 o 
   3   3 -42      166.72      162.49     18.81 o 
   4   3 -42        0.77       20.42     25.30 o 
   5   3 -42      308.80      339.40     22.56 o 
   6   3 -42        2.32       21.33     19.97 o 
   7   3 -42      650.18      682.54     29.11 o 
   8   3 -42       23.49       26.46     24.19 o 
   9   3 -42      176.30      177.67     23.25 o 
  10   3 -42      185.30      195.46     21.35 o 
  11   3 -42      207.54      212.44     48.35 o 
  12   3 -42      122.73      107.39     25.30 o 
   0   4 -42      335.39      314.02     29.77 o 
   1   4 -42      507.65      505.14     26.21 o 
   2   4 -42      210.95      224.44     27.60 o 
   3   4 -42       91.23       63.95     25.80 o 
   4   4 -42      467.89      479.91     30.00 o 
   5   4 -42       47.04       36.52     24.61 o 
   6   4 -42      801.47      748.83     23.84 o 
   7   4 -42      231.12      228.47     19.64 o 
   8   4 -42      242.27      226.47     19.17 o 
   9   4 -42      195.32      250.63     23.90 o 
  10   4 -42      263.06      250.81     27.69 o 
  11   4 -42      155.17      168.11     25.86 o 
   1   5 -42      102.40      101.24     21.50 o 
   2   5 -42       97.31       80.67     21.42 o 
   3   5 -42       60.93       57.30     21.26 o 
   4   5 -42      512.03      620.76     30.08 o 
   5   5 -42       73.06       53.77     23.95 o 
   6   5 -42      519.05      525.29     25.44 o 
   7   5 -42       99.96       81.47     19.76 o 
   8   5 -42      270.65      223.63     17.98 o 
   0   6 -42       37.59       48.63     33.17 o 
   1   6 -42      103.09       94.30     23.75 o 
   2   6 -42       20.13       25.94     24.15 o 
   3   6 -42      341.41      359.77     25.84 o 
   4   6 -42       88.73       98.95     22.05 o 
   5   6 -42      246.52      276.36     22.42 o 
   6   6 -42       53.65       61.96     18.59 o 
   7   6 -42       45.16       70.57     16.80 o 
   1   7 -42        7.54        3.18     20.37 o 
   2   7 -42       13.08       15.96     19.12 o 
   3   7 -42      130.96      115.39     18.59 o 
   4   7 -42       26.29       51.85     22.49 o 
   5   7 -42       39.49       29.52     23.90 o 
   2   0 -41      851.13      819.68     33.49 o 
   4   0 -41       10.01       10.02     25.30 o 
   6   0 -41       81.66       54.26     37.11 o 
   8   0 -41      924.53      990.66     44.14 o 
  10   0 -41       25.32       17.71     30.36 o 
  12   0 -41      643.14      621.27     31.77 o 
   0   1 -41      878.74      927.22     31.05 o 
   1   1 -41      104.07      104.73     15.11 o 
   2   1 -41       33.44       33.38     14.23 o 
   3   1 -41      293.65      302.82     20.41 o 
   4   1 -41       25.05       19.69     18.57 o 
   5   1 -41      167.55      149.55     40.76 o 
   6   1 -41      130.14      135.50     39.64 o 
   7   1 -41      187.02      251.60     40.76 o 
   8   1 -41       31.75       46.95     37.39 o 
   9   1 -41       46.20       34.02     22.21 o 
  10   1 -41      154.15      163.39     21.85 o 
  11   1 -41      195.41      177.10     31.49 o 
  12   1 -41      515.31      604.68     32.89 o 
  13   1 -41        4.74       31.75     17.19 o 
   1   2 -41      102.70       93.81     16.80 o 
   2   2 -41       72.76       75.21     16.24 o 
   3   2 -41      188.79      193.77     17.35 o 
   4   2 -41       87.08       70.84     19.68 o 
   5   2 -41      161.14      166.18     28.86 o 
   6   2 -41      200.41      215.86     28.72 o 
   7   2 -41      290.35      300.58     50.60 o 
   8   2 -41      748.44      777.31     31.80 o 
   9   2 -41       15.00       22.81     24.35 o 
  10   2 -41       65.75       70.71     24.15 o 
  11   2 -41      154.03      132.44     22.26 o 
  12   2 -41       32.21       36.79     18.96 o 
  13   2 -41       35.88       46.95     23.33 o 
   0   3 -41     3147.73     3312.03     60.44 o 
   1   3 -41      199.60      216.74     25.01 o 
   2   3 -41       18.83        9.01     23.10 o 
   3   3 -41      563.40      554.68     26.85 o 
   4   3 -41       21.23        5.13     22.47 o 
   5   3 -41       28.70       44.17     21.96 o 
   6   3 -41       44.70       52.43     20.74 o 
   7   3 -41      152.84      151.00     20.77 o 
   8   3 -41       96.25      122.69     25.13 o 
   9   3 -41       32.37       31.98     22.80 o 
  10   3 -41      762.64      819.73     33.31 o 
  11   3 -41       61.03       60.98     20.09 o 
  12   3 -41      107.01       78.10     16.21 o 
  13   3 -41      436.98      444.45     25.86 o 
   1   4 -41       22.50       17.95     23.84 o 
   2   4 -41       79.90       69.82     22.50 o 
   3   4 -41       27.01       29.38     25.74 o 
   4   4 -41      220.61      206.94     27.93 o 
   5   4 -41       59.60       66.64     21.61 o 
   6   4 -41       50.08       75.12     20.85 o 
   7   4 -41       67.08       61.71     19.29 o 
   8   4 -41      325.21      337.76     19.74 o 
   9   4 -41      164.88      166.24     21.82 o 
  10   4 -41      762.47      651.82     50.18 o 
  11   4 -41      593.50      661.47     33.45 o 
  12   4 -41       41.36       31.20     23.33 o 
   0   5 -41      331.12      371.88     31.20 o 
   1   5 -41      291.21      282.97     23.31 o 
   2   5 -41       74.21       77.65     21.58 o 
   3   5 -41      156.84      121.89     26.72 o 
   4   5 -41     1140.55     1256.87     35.78 o 
   5   5 -41       65.90       62.12     23.72 o 
   6   5 -41      834.68      901.22     29.06 o 
   7   5 -41       56.68       34.68     21.29 o 
   8   5 -41       15.19        6.11     18.28 o 
   9   5 -41      306.02      256.15     17.64 o 
   1   6 -41       92.27       98.12     26.83 o 
   2   6 -41        7.14       12.61     24.92 o 
   3   6 -41      142.03      154.56     24.90 o 
   4   6 -41      112.09      136.64     24.81 o 
   5   6 -41      136.74      145.93     23.45 o 
   6   6 -41        6.41        5.87     21.95 o 
   7   6 -41       14.16        8.04     19.68 o 
   8   6 -41       22.74       38.26     17.61 o 
   0   7 -41       22.84       15.46     31.77 o 
   1   7 -41      118.84      110.13     21.82 o 
   2   7 -41        1.60       17.70     21.29 o 
   3   7 -41      122.23      109.64     21.57 o 
   4   7 -41      133.19      151.61     21.82 o 
   5   7 -41       69.60       53.53     18.39 o 
   6   7 -41      264.64      201.95     18.32 o 
   0   0 -40     4476.01     4429.85     81.24 o 
   2   0 -40      400.59      384.24     20.57 o 
   4   0 -40      654.05      551.02     28.71 o 
   6   0 -40       78.68       89.84     24.58 o 
   8   0 -40      327.77      366.86     39.36 o 
  10   0 -40       72.98       52.85     33.45 o 
  12   0 -40      537.42      588.10     33.73 o 
   1   1 -40      132.41      147.71     15.42 o 
   2   1 -40       14.05       15.15     16.65 o 
   3   1 -40       97.23       98.49     19.06 o 
   4   1 -40     1260.43     1354.25     29.68 o 
   5   1 -40      331.43      301.52     23.09 o 
   6   1 -40       41.27       57.14     26.26 o 
   7   1 -40     1096.33     1088.55     32.90 o 
   8   1 -40        0.56       -9.24     24.21 o 
   9   1 -40       96.73       85.36     23.93 o 
  10   1 -40       44.43       23.58     25.44 o 
  11   1 -40       61.41       67.56     21.37 o 
  12   1 -40       95.44       81.70     19.45 o 
  13   1 -40        3.17       15.46     26.14 o 
  14   1 -40        5.84        5.38     14.98 o 
   0   2 -40      171.70      168.69     21.51 o 
   1   2 -40      156.77      180.41     17.53 o 
   2   2 -40       38.02       22.89     17.15 o 
   3   2 -40      272.64      255.85     18.74 o 
   4   2 -40       51.16       52.00     17.01 o 
   5   2 -40      182.05      205.96     19.07 o 
   6   2 -40       25.80       48.63     29.02 o 
   7   2 -40      189.74      220.42     29.17 o 
   8   2 -40        9.40       25.30     39.64 o 
   9   2 -40       97.65       54.82     35.70 o 
  10   2 -40      121.79       99.52     35.14 o 
  11   2 -40      301.15      298.28     24.55 o 
  12   2 -40       20.35       21.89     19.89 o 
  13   2 -40       28.55       35.43     17.37 o 
  14   2 -40      666.33      757.89     28.39 o 
   1   3 -40      823.96      834.72     24.35 o 
   2   3 -40        4.73       -0.30     18.70 o 
   3   3 -40      247.79      275.75     19.42 o 
   4   3 -40       30.58       40.19     17.94 o 
   5   3 -40      181.85      211.60     24.35 o 
   6   3 -40      109.65       91.71     21.87 o 
   7   3 -40      397.90      376.84     23.36 o 
   8   3 -40      419.74      459.53     30.21 o 
   9   3 -40       11.40       15.49     24.65 o 
  10   3 -40      576.09      605.25     27.42 o 
  11   3 -40      563.49      570.42     30.50 o 
  12   3 -40      668.48      698.81     63.25 o 
  13   3 -40      146.51      131.56     24.74 o 
   0   4 -40      732.18      701.25     44.56 o 
   1   4 -40       96.89      123.48     24.76 o 
   2   4 -40      220.81      209.38     24.94 o 
   3   4 -40      316.97      323.73     30.31 o 
   4   4 -40      667.45      642.90     26.29 o 
   5   4 -40      149.45      169.31     22.84 o 
   6   4 -40      409.93      408.19     23.80 o 
   7   4 -40      291.86      300.33     22.44 o 
   8   4 -40      149.52      148.99     20.28 o 
   9   4 -40      177.36      179.74     18.64 o 
  10   4 -40       71.43       77.65     20.57 o 
  11   4 -40      472.08      413.72     62.83 o 
  12   4 -40       70.52       55.94     24.74 o 
   1   5 -40      115.22      150.66     20.66 o 
   2   5 -40      512.89      502.58     31.01 o 
   3   5 -40      170.00      163.97     27.20 o 
   4   5 -40      199.80      225.84     29.21 o 
   5   5 -40      104.44      116.38     25.34 o 
   6   5 -40       79.84       83.21     21.36 o 
   7   5 -40      317.14      315.05     20.95 o 
   8   5 -40       56.01       51.26     17.98 o 
   9   5 -40      208.42      189.41     16.71 o 
  10   5 -40      828.49      758.40     32.05 o 
  11   5 -40      174.32      211.96     27.27 o 
   0   6 -40       25.21       50.60     37.95 o 
   1   6 -40       78.76      106.61     27.32 o 
   2   6 -40      271.14      316.10     27.49 o 
   3   6 -40      609.83      586.95     44.14 o 
   4   6 -40       20.40       35.35     19.66 o 
   5   6 -40      230.44      217.07     20.68 o 
   6   6 -40      153.98      125.00     22.00 o 
   7   6 -40      153.12      152.93     30.92 o 
   8   6 -40      184.09      131.28     28.67 o 
   9   6 -40      698.45      679.58     21.95 o 
   1   7 -40      190.08      204.77     25.42 o 
   2   7 -40       49.67       40.06     23.46 o 
   3   7 -40       25.77       28.24     22.06 o 
   4   7 -40       12.94       26.00     20.26 o 
   5   7 -40       25.65       28.81     21.05 o 
   6   7 -40       14.93       14.06     18.49 o 
   7   7 -40       64.04       75.59     16.93 o 
   0   8 -40       15.81       -8.43     26.14 o 
   1   8 -40        1.30       -5.76     17.49 o 
   2   8 -40       10.36        6.18     17.57 o 
   3   8 -40       44.70       51.73     25.58 o 
   4   8 -40        6.76      -12.09     24.18 o 
   2   0 -39      934.75      913.25     26.31 o 
   4   0 -39      206.10      201.54     21.58 o 
   6   0 -39      367.04      393.99     27.86 o 
   8   0 -39      251.12      280.84     39.64 o 
  10   0 -39      689.29      744.40     41.61 o 
  12   0 -39     1385.88     1482.33     42.73 o 
  14   0 -39       83.63       84.62     26.14 o 
   0   1 -39     1530.14     1606.52     32.06 o 
   1   1 -39      148.29      147.77     14.29 o 
   2   1 -39      427.17      385.82     17.16 o 
   3   1 -39      322.71      327.36     24.81 o 
   4   1 -39       46.74       43.80     21.56 o 
   5   1 -39       72.37       71.11     18.20 o 
   6   1 -39        6.71       14.20     18.56 o 
   7   1 -39      411.26      406.27     22.35 o 
   8   1 -39       22.05        8.93     25.41 o 
   9   1 -39       20.09       43.96     25.69 o 
  10   1 -39       13.20       24.35     23.59 o 
  11   1 -39       89.44       85.97     23.08 o 
  12   1 -39      538.31      567.10     24.70 o 
  13   1 -39       84.31       90.12     19.64 o 
  14   1 -39      605.68      644.32     31.20 o 
   1   2 -39      501.80      491.63     19.55 o 
   2   2 -39      524.39      449.68     19.38 o 
   3   2 -39      300.03      288.07     18.93 o 
   4   2 -39      209.81      182.67     17.78 o 
   5   2 -39      674.34      720.18     20.92 o 
   6   2 -39      198.02      227.26     27.58 o 
   7   2 -39      304.82      351.49     28.75 o 
   8   2 -39      259.51      229.39     40.20 o 
   9   2 -39      453.54      486.90     45.82 o 
  10   2 -39      237.60      267.91     38.51 o 
  11   2 -39      538.19      539.18     39.36 o 
  12   2 -39       45.92       36.26     33.45 o 
  13   2 -39       27.22       43.93     19.07 o 
  14   2 -39       20.15       21.76     15.13 o 
   0   3 -39      636.41      548.09     33.53 o 
   1   3 -39     1330.53     1389.87     28.08 o 
   2   3 -39       11.13       13.14     17.64 o 
   3   3 -39        8.21       15.69     17.63 o 
   4   3 -39       12.53        1.35     19.03 o 
   5   3 -39      722.32      786.27     24.20 o 
   6   3 -39      209.44      199.52     20.43 o 
   7   3 -39      605.87      650.01     26.38 o 
   8   3 -39       30.00       19.34     20.56 o 
   9   3 -39      156.85      141.56     26.27 o 
  10   3 -39       60.27       51.76     24.03 o 
  11   3 -39      414.25      398.34     24.84 o 
  12   3 -39       49.77       28.81     19.98 o 
  13   3 -39      120.28      113.27     16.75 o 
  14   3 -39      120.27      144.21     25.02 o 
   1   4 -39       51.79       29.72     20.44 o 
   2   4 -39      562.72      601.39     22.68 o 
   3   4 -39      121.13      123.33     18.47 o 
   4   4 -39       70.57       67.71     19.38 o 
   5   4 -39       72.24       87.68     23.67 o 
   6   4 -39      527.53      538.41     26.65 o 
   7   4 -39      479.25      514.71     25.31 o 
   8   4 -39       67.28       79.37     21.08 o 
   9   4 -39       59.61       64.69     19.43 o 
  10   4 -39       71.14       73.56     17.89 o 
  11   4 -39      632.36      641.51     93.05 o 
  12   4 -39      175.99      146.46     29.52 o 
  13   4 -39       65.26       70.28     24.46 o 
   0   5 -39      199.86      210.92     30.96 o 
   1   5 -39       78.38       67.13     23.63 o 
   2   5 -39     1748.18     1793.87     42.04 o 
   3   5 -39       21.03       34.91     26.83 o 
   4   5 -39      301.29      330.52     30.34 o 
   5   5 -39      127.01      114.76     22.90 o 
   6   5 -39      146.36      195.44     23.01 o 
   7   5 -39       33.93       38.58     20.58 o 
   8   5 -39      407.21      424.02     21.25 o 
   9   5 -39      497.21      470.32     19.76 o 
  10   5 -39       50.80       38.27     19.54 o 
  11   5 -39      280.58      298.83     30.92 o 
  12   5 -39       42.01       20.24     24.18 o 
   1   6 -39       41.19       45.70     27.81 o 
   2   6 -39        2.40       15.08     26.33 o 
   3   6 -39      614.16      652.04     25.75 o 
   4   6 -39      382.52      369.37     29.01 o 
   5   6 -39      111.11      151.78     30.50 o 
   6   6 -39      210.49      219.23     24.25 o 
   7   6 -39      947.70      963.52     39.78 o 
   8   6 -39       29.90       39.08     31.77 o 
   9   6 -39      275.29      248.23     28.96 o 
  10   6 -39      104.20      124.54     24.18 o 
   0   7 -39       44.95       48.07     34.30 o 
   1   7 -39       18.49       30.29     25.74 o 
   2   7 -39      107.32      141.41     25.32 o 
   3   7 -39       57.63       78.47     24.44 o 
   4   7 -39        7.94       -3.37     22.46 o 
   5   7 -39       89.08      101.11     22.86 o 
   6   7 -39       40.12       30.78     21.47 o 
   7   7 -39       70.00       77.12     19.92 o 
   8   7 -39       24.08       28.96     25.30 o 
   1   8 -39      132.25      109.65     20.89 o 
   2   8 -39       92.81      110.71     19.57 o 
   3   8 -39      141.94      110.57     19.38 o 
   4   8 -39       51.63       44.12     17.84 o 
   5   8 -39      302.08      360.39     28.11 o 
   6   8 -39      285.77      332.28     26.99 o 
   0   0 -38      406.17      338.01     27.46 o 
   2   0 -38     1000.61     1175.11     28.76 o 
   4   0 -38     1178.82     1136.65     28.40 o 
   6   0 -38      172.92      176.17     26.92 o 
   8   0 -38     1736.11     1909.59     64.38 o 
  10   0 -38     2727.86     2619.46     59.88 o 
  12   0 -38       13.46       28.39     31.77 o 
  14   0 -38      386.57      423.36     31.77 o 
   1   1 -38        2.27        8.29     14.58 o 
   2   1 -38      532.92      553.35     17.48 o 
   3   1 -38      310.55      348.17     20.02 o 
   4   1 -38      656.15      643.29     21.83 o 
   5   1 -38      199.51      200.64     16.53 o 
   6   1 -38      409.32      416.42     20.27 o 
   7   1 -38      267.49      312.52     19.88 o 
   8   1 -38     1631.71     1808.11     29.89 o 
   9   1 -38        9.23       16.74     26.03 o 
  10   1 -38      211.28      232.71     27.37 o 
  11   1 -38       82.58      109.37     25.76 o 
  12   1 -38       75.77      104.38     24.10 o 
  13   1 -38      169.94      185.23     22.05 o 
  14   1 -38      108.27       99.71     19.18 o 
  15   1 -38       17.92       17.99     23.33 o 
   0   2 -38      315.90      290.08     22.11 o 
   1   2 -38      508.62      472.24     19.64 o 
   2   2 -38       55.43       55.82     17.19 o 
   3   2 -38      233.67      237.39     18.58 o 
   4   2 -38      123.42       99.27     19.68 o 
   5   2 -38      763.91      824.99     24.06 o 
   6   2 -38       15.39       23.13     19.86 o 
   7   2 -38      510.02      543.20     29.28 o 
   8   2 -38       69.86       84.70     27.02 o 
   9   2 -38      939.14     1030.02     49.20 o 
  10   2 -38       75.91       95.86     40.76 o 
  11   2 -38      255.38      262.00     40.20 o 
  12   2 -38       16.87       40.76     35.98 o 
  13   2 -38      238.09      281.12     32.33 o 
  14   2 -38      118.13       98.27     17.97 o 
  15   2 -38      284.65      297.70     27.27 o 
   1   3 -38     1301.69     1332.36     25.13 o 
   2   3 -38       16.34        9.47     18.14 o 
   3   3 -38       25.45       17.13     16.95 o 
   4   3 -38      456.01      448.79     20.53 o 
   5   3 -38      831.05      861.74     24.67 o 
   6   3 -38      105.71      105.66     19.04 o 
   7   3 -38       25.47       28.13     18.32 o 
   8   3 -38      340.75      409.81     24.14 o 
   9   3 -38      262.06      266.57     28.62 o 
  10   3 -38      241.19      196.64     26.54 o 
  11   3 -38      190.18      192.70     24.84 o 
  12   3 -38       53.29       68.15     21.61 o 
  13   3 -38      176.17      164.60     18.98 o 
  14   3 -38      215.55      228.55     27.55 o 
  15   3 -38      157.68      182.16     21.65 o 
   0   4 -38       37.87       19.71     29.06 o 
   1   4 -38      201.61      184.20     21.56 o 
   2   4 -38      230.06      202.17     18.72 o 
   3   4 -38       91.35       97.74     18.82 o 
   4   4 -38      684.07      695.16     22.99 o 
   5   4 -38      217.94      222.54     19.96 o 
   6   4 -38       78.43       89.52     19.05 o 
   7   4 -38      316.16      285.72     24.77 o 
   8   4 -38      757.84      805.68     26.77 o 
   9   4 -38      138.34      120.75     20.78 o 
  10   4 -38       89.82       95.24     18.26 o 
  11   4 -38      940.75      988.42     28.11 o 
  12   4 -38      295.26      329.19     35.14 o 
  13   4 -38      132.40      117.79     28.11 o 
  14   4 -38        7.31        2.25     22.77 o 
   1   5 -38      147.62      123.19     20.52 o 
   2   5 -38     1132.95     1143.24     26.64 o 
   3   5 -38      147.74      135.00     22.52 o 
   4   5 -38      508.88      455.62     26.79 o 
   5   5 -38      672.64      629.47     26.94 o 
   6   5 -38      437.63      540.56     25.74 o 
   7   5 -38       26.11       29.87     20.74 o 
   8   5 -38       81.28       94.42     20.41 o 
   9   5 -38      255.02      254.97     20.34 o 
  10   5 -38       33.88       45.37     16.67 o 
  11   5 -38      749.57      735.58     23.98 o 
  12   5 -38      414.83      424.77     30.64 o 
  13   5 -38      129.19      131.00     21.08 o 
   0   6 -38      121.99       70.56     41.89 o 
   1   6 -38        7.84        9.11     23.28 o 
   2   6 -38      439.11      455.38     25.75 o 
   3   6 -38      324.53      390.15     31.91 o 
   4   6 -38      179.83      165.24     28.37 o 
   5   6 -38      211.66      192.50     27.17 o 
   6   6 -38      273.40      274.36     27.69 o 
   7   6 -38      595.81      636.46     27.56 o 
   8   6 -38      291.03      213.93     37.67 o 
   9   6 -38       87.99       95.49     21.97 o 
  10   6 -38      550.85      566.45     31.49 o 
   1   7 -38      190.88      196.24     28.39 o 
   2   7 -38       22.68       23.51     24.95 o 
   3   7 -38       71.97       95.98     25.74 o 
   4   7 -38      101.25       86.68     25.14 o 
   5   7 -38       65.25       86.10     23.25 o 
   6   7 -38       39.62       33.98     22.93 o 
   7   7 -38      109.34       99.75     21.09 o 
   8   7 -38      286.19      329.93     33.17 o 
   9   7 -38       78.56       99.23     25.02 o 
   0   8 -38      461.61      610.59     36.55 o 
   1   8 -38      108.32      112.76     22.77 o 
   2   8 -38      153.98      189.28     22.04 o 
   3   8 -38      185.25      203.57     22.97 o 
   4   8 -38        5.72        2.31     22.91 o 
   5   8 -38      240.41      297.82     20.53 o 
   6   8 -38       88.71       71.12     25.58 o 
   7   8 -38      287.38      328.63     26.43 o 
   2   0 -37     3772.31     3668.93     55.31 o 
   4   0 -37       77.38       61.99     20.77 o 
   6   0 -37      830.32      886.31     44.70 o 
   8   0 -37      158.17      185.10     24.61 o 
  10   0 -37      337.11      395.81     44.14 o 
  12   0 -37      712.52      899.30     43.57 o 
  14   0 -37     1118.45     1063.19     38.79 o 
  16   0 -37       19.63       16.87     20.52 o 
   0   1 -37       33.86       31.63     21.80 o 
   1   1 -37      123.33      127.90     15.62 o 
   2   1 -37     1128.16     1157.16     22.17 o 
   3   1 -37      271.43      261.92     17.20 o 
   4   1 -37     1074.93     1168.75     21.66 o 
   5   1 -37       32.78       25.76     16.23 o 
   6   1 -37      934.68     1001.68     20.93 o 
   7   1 -37       50.14       48.10     17.10 o 
   8   1 -37      960.40      968.33     23.08 o 
   9   1 -37      393.88      432.05     20.04 o 
  10   1 -37       86.01      118.14     26.92 o 
  11   1 -37       44.86       61.57     27.21 o 
  12   1 -37      975.77     1044.99     32.20 o 
  13   1 -37      576.55      572.20     26.11 o 
  14   1 -37      204.14      226.91     22.25 o 
  15   1 -37       20.18       17.02     17.35 o 
  16   1 -37      160.98      201.00     24.18 o 
   1   2 -37      167.09      172.84     17.77 o 
   2   2 -37        5.93       14.92     17.32 o 
   3   2 -37      336.09      278.85     21.04 o 
   4   2 -37       61.10       34.74     18.89 o 
   5   2 -37      426.86      463.02     21.66 o 
   6   2 -37     1003.37     1003.05     28.07 o 
   7   2 -37      194.57      254.19     27.82 o 
   8   2 -37       64.77       48.89     23.41 o 
   9   2 -37      244.15      270.52     29.04 o 
  10   2 -37      521.15      486.61     44.42 o 
  11   2 -37      568.18      553.80     43.57 o 
  12   2 -37       44.80       77.59     35.70 o 
  13   2 -37      301.02      333.12     37.39 o 
  14   2 -37       78.57       93.33     29.80 o 
  15   2 -37      268.70      297.70     29.24 o 
  16   2 -37      325.59      317.66     22.49 o 
   0   3 -37       61.16       72.11     29.50 o 
   1   3 -37      652.80      688.32     22.13 o 
   2   3 -37      320.69      336.73     20.06 o 
   3   3 -37      291.88      264.48     19.11 o 
   4   3 -37      217.20      239.13     19.07 o 
   5   3 -37      867.52      895.03     22.28 o 
   6   3 -37      404.83      377.07     21.35 o 
   7   3 -37      205.73      228.65     26.08 o 
   8   3 -37      127.61      131.75     21.98 o 
   9   3 -37      232.13      242.95     28.20 o 
  10   3 -37      638.26      593.72     44.42 o 
  11   3 -37      141.36      143.97     35.00 o 
  12   3 -37       83.33       79.17     23.90 o 
  13   3 -37       48.08       58.92     20.57 o 
  14   3 -37      112.63      137.47     30.36 o 
  15   3 -37      254.07      301.08     27.83 o 
   1   4 -37      328.84      328.77     23.02 o 
   2   4 -37      751.40      733.38     22.47 o 
   3   4 -37      361.93      378.09     20.47 o 
   4   4 -37       10.37       10.62     17.27 o 
   5   4 -37      290.53      344.06     21.31 o 
   6   4 -37      223.17      217.17     21.07 o 
   7   4 -37       98.45       90.41     18.84 o 
   8   4 -37       97.73      116.66     22.59 o 
   9   4 -37      879.86      845.57     26.41 o 
  10   4 -37      319.76      394.76     22.24 o 
  11   4 -37       13.93       33.12     17.51 o 
  12   4 -37       17.22       24.20     19.50 o 
  13   4 -37      182.40      191.72     32.61 o 
  14   4 -37      284.44      323.00     28.96 o 
   0   5 -37      237.86      220.98     29.92 o 
   1   5 -37       66.58       72.67     20.84 o 
   2   5 -37      980.76     1004.18     26.09 o 
   3   5 -37      196.33      190.45     21.35 o 
   4   5 -37     1295.41     1270.88     26.94 o 
   5   5 -37      166.47      160.45     19.26 o 
   6   5 -37      229.99      266.53     24.74 o 
   7   5 -37       88.60       71.86     21.78 o 
   8   5 -37       82.61       84.77     21.15 o 
   9   5 -37      226.87      247.39     20.35 o 
  10   5 -37      845.53      844.61     31.04 o 
  11   5 -37      708.82      696.98     30.22 o 
  12   5 -37      196.36      216.71     19.56 o 
  13   5 -37      139.81      102.89     24.74 o 
   1   6 -37        9.20       27.55     24.12 o 
   2   6 -37      135.23      197.91     36.97 o 
   3   6 -37      175.56      226.94     29.62 o 
   4   6 -37      113.79       88.22     30.92 o 
   5   6 -37      782.34      797.87     33.17 o 
   6   6 -37      126.16       93.39     21.05 o 
   7   6 -37      153.26      122.75     20.00 o 
   8   6 -37       39.64       18.73     25.61 o 
   9   6 -37      275.10      306.19     26.04 o 
  10   6 -37       70.36       64.41     21.37 o 
  11   6 -37      134.33      125.95     18.66 o 
   0   7 -37       16.95       25.02     36.55 o 
   1   7 -37       89.68      107.00     28.62 o 
   2   7 -37       44.76       67.48     27.13 o 
   3   7 -37       18.97       33.92     30.78 o 
   4   7 -37      162.64      152.91     27.03 o 
   5   7 -37      297.39      300.75     26.64 o 
   6   7 -37       87.04      125.23     37.39 o 
   7   7 -37      403.23      412.50     32.47 o 
   8   7 -37       47.55       63.71     20.94 o 
   9   7 -37      153.43      158.63     19.58 o 
  10   7 -37       58.82       74.78     23.90 o 
   1   8 -37        0.12       20.25     23.45 o 
   2   8 -37       16.90       56.58     22.65 o 
   3   8 -37      358.99      400.75     25.81 o 
   4   8 -37       26.63        2.54     22.49 o 
   5   8 -37        2.38        0.65     21.27 o 
   6   8 -37        7.50        2.01     18.21 o 
   7   8 -37       57.96       57.63     28.96 o 
   8   8 -37       97.68       86.30     25.02 o 
   0   9 -37      977.24     1010.34     31.77 o 
   1   9 -37       35.18       18.83     23.33 o 
   2   9 -37      400.60      427.30     28.39 o 
   3   9 -37      307.98      370.23     26.14 o 
   4   9 -37       55.79       59.88     22.49 o 
   0   0 -36      313.67      214.45     30.08 o 
   2   0 -36     7413.70     7687.24    147.70 o 
   4   0 -36       76.18       63.05     20.64 o 
   6   0 -36      249.89      291.56     28.58 o 
   8   0 -36      555.35      539.25     30.29 o 
  10   0 -36      122.85      178.18     27.05 o 
  12   0 -36      961.89     1039.29     48.63 o 
  14   0 -36      919.44      897.05     40.76 o 
  16   0 -36       51.14       49.20     23.90 o 
   1   1 -36      258.36      273.70     18.13 o 
   2   1 -36     1298.83     1346.78     29.23 o 
   3   1 -36      381.50      355.69     16.03 o 
   4   1 -36      430.89      462.93     18.61 o 
   5   1 -36      241.17      256.02     17.08 o 
   6   1 -36      257.26      269.14     17.69 o 
   7   1 -36      135.19      133.29     18.96 o 
   8   1 -36       67.06       73.69     18.26 o 
   9   1 -36      367.54      377.42     19.76 o 
  10   1 -36      209.06      231.72     22.86 o 
  11   1 -36      166.79      165.84     27.92 o 
  12   1 -36       29.47       26.95     25.32 o 
  13   1 -36      392.77      419.38     27.21 o 
  14   1 -36      172.45      174.71     23.61 o 
  15   1 -36       86.89       79.27     23.61 o 
  16   1 -36        9.34       28.10     16.40 o 
   0   2 -36     5262.17     4916.07     48.42 o 
   1   2 -36      166.50      159.66     17.91 o 
   2   2 -36       54.46       47.29     17.71 o 
   3   2 -36      389.71      365.02     21.78 o 
   4   2 -36      822.95      840.21     24.39 o 
   5   2 -36       28.89       41.87     19.23 o 
   6   2 -36     1566.49     1558.02     28.36 o 
   7   2 -36     1188.34     1224.99     30.29 o 
   8   2 -36       60.53       56.74     20.80 o 
   9   2 -36       34.88       62.73     18.95 o 
  10   2 -36      276.31      318.30     29.76 o 
  11   2 -36      346.79      360.70     28.55 o 
  12   2 -36        9.02       22.72     24.11 o 
  13   2 -36      258.72      304.54     24.86 o 
  14   2 -36      235.93      254.96     21.75 o 
  15   2 -36      288.04      271.21     19.96 o 
  16   2 -36      357.18      391.60     25.86 o 
   1   3 -36      263.34      261.91     19.72 o 
   2   3 -36        3.49       -6.30     19.59 o 
   3   3 -36      199.71      190.71     21.24 o 
   4   3 -36      407.80      319.52     19.29 o 
   5   3 -36     2447.51     2518.97     30.26 o 
   6   3 -36      409.24      453.88     26.03 o 
   7   3 -36      374.97      387.70     24.84 o 
   8   3 -36        7.93        3.06     20.16 o 
   9   3 -36      671.76      683.37     25.88 o 
  10   3 -36      765.34      871.47     51.44 o 
  11   3 -36       58.54       93.05     40.48 o 
  12   3 -36       83.68       57.35     38.51 o 
  13   3 -36      208.67      229.99     23.28 o 
  14   3 -36      125.36      151.52     33.73 o 
  15   3 -36      240.44      260.32     29.52 o 
  16   3 -36       72.17       59.88     23.05 o 
   0   4 -36     1316.66     1345.42     39.97 o 
   1   4 -36      303.16      298.21     20.34 o 
   2   4 -36     2805.03     2842.23     31.71 o 
   3   4 -36      791.59      785.16     22.94 o 
   4   4 -36      148.51      166.81     18.83 o 
   5   4 -36      456.36      438.36     22.30 o 
   6   4 -36       20.73       30.91     20.12 o 
   7   4 -36      456.92      471.56     22.32 o 
   8   4 -36      252.81      291.38     21.99 o 
   9   4 -36      374.39      373.95     24.24 o 
  10   4 -36      613.24      661.22     24.79 o 
  11   4 -36       76.70       71.60     19.02 o 
  12   4 -36       78.26       62.07     21.34 o 
  13   4 -36       13.28       12.65     31.20 o 
  14   4 -36      317.73      324.97     30.92 o 
  15   4 -36       20.81       25.86     23.61 o 
   1   5 -36      259.42      275.52     23.48 o 
   2   5 -36      398.84      409.22     22.93 o 
   3   5 -36      775.56      814.70     25.89 o 
   4   5 -36      717.18      724.70     23.77 o 
   5   5 -36      317.43      335.32     20.62 o 
   6   5 -36     1350.55     1469.08     26.97 o 
   7   5 -36      254.13      241.70     24.00 o 
   8   5 -36      132.61      162.62     22.13 o 
   9   5 -36      190.09      222.80     22.23 o 
  10   5 -36       34.31       22.85     19.02 o 
  11   5 -36       67.10       73.03     23.48 o 
  12   5 -36      278.36      362.52     22.15 o 
  13   5 -36      104.26      135.50     26.71 o 
  14   5 -36      537.23      516.98     26.43 o 
   0   6 -36      617.13      602.03     34.68 o 
   1   6 -36      122.98      132.40     25.37 o 
   2   6 -36       59.34       53.70     23.58 o 
   3   6 -36      123.96      129.32     29.98 o 
   4   6 -36      617.35      680.68     35.05 o 
   5   6 -36      621.02      637.81     26.68 o 
   6   6 -36      332.28      342.12     24.01 o 
   7   6 -36       61.14       37.81     20.59 o 
   8   6 -36       26.82       32.50     25.77 o 
   9   6 -36      916.78      981.93     31.41 o 
  10   6 -36      201.03      194.88     23.21 o 
  11   6 -36      203.78      233.80     21.47 o 
  12   6 -36      116.96       97.52     17.49 o 
   1   7 -36       20.65        8.33     28.30 o 
   2   7 -36       28.12       64.09     28.82 o 
   3   7 -36       51.53       66.20     27.83 o 
   4   7 -36      151.65      168.15     28.71 o 
   5   7 -36      426.24      415.50     29.77 o 
   6   7 -36      201.76      231.41     28.53 o 
   7   7 -36      101.93      109.93     24.34 o 
   8   7 -36      305.49      317.88     24.81 o 
   9   7 -36      287.98      253.64     22.08 o 
  10   7 -36      232.92      271.56     30.08 o 
  11   7 -36        5.35       -5.62     24.18 o 
   0   8 -36      132.50      159.39     34.58 o 
   1   8 -36       12.35       13.91     24.76 o 
   2   8 -36       18.02       37.43     24.12 o 
   3   8 -36      448.11      451.15     26.97 o 
   4   8 -36       20.94       26.94     24.01 o 
   5   8 -36      187.58      231.86     24.17 o 
   6   8 -36       79.47       74.34     21.22 o 
   7   8 -36       97.94      103.83     18.81 o 
   8   8 -36      101.32      140.28     27.55 o 
   9   8 -36       41.24       21.65     22.49 o 
   1   9 -36        9.95        4.29     20.80 o 
   2   9 -36       16.65       28.73     17.46 o 
   3   9 -36      380.02      515.29     32.89 o 
   4   9 -36       78.28       99.23     27.27 o 
   5   9 -36       38.25       37.67     25.58 o 
   2   0 -35      258.43      210.04     19.31 o 
   4   0 -35      998.87      980.22     28.08 o 
   6   0 -35      127.31      108.53     25.93 o 
   8   0 -35      995.74     1179.98     71.40 o 
  10   0 -35       57.15       53.41     38.79 o 
  12   0 -35       61.74      117.51     41.32 o 
  14   0 -35      107.30      166.42     37.11 o 
  16   0 -35        9.46      -14.62     27.83 o 
   0   1 -35       49.38       46.20     21.39 o 
   1   1 -35      687.01      701.63     24.87 o 
   2   1 -35     1309.27     1310.65     22.78 o 
   3   1 -35      263.22      267.00     14.48 o 
   4   1 -35      219.50      213.79     16.08 o 
   5   1 -35      755.81      794.54     22.58 o 
   6   1 -35     1723.47     1784.15     26.41 o 
   7   1 -35      214.69      234.34     19.67 o 
   8   1 -35       30.40       32.01     21.68 o 
   9   1 -35      301.80      326.93     24.10 o 
  10   1 -35       75.17       87.22     21.32 o 
  11   1 -35      434.86      450.44     33.31 o 
  12   1 -35     1878.27     2099.84     43.99 o 
  13   1 -35       86.36       88.34     26.09 o 
  14   1 -35      124.53      163.45     24.65 o 
  15   1 -35      311.84      296.32     22.94 o 
  16   1 -35      212.32      200.17     27.13 o 
  17   1 -35      190.05      178.79     23.90 o 
   1   2 -35      351.79      314.90     17.53 o 
   2   2 -35      287.05      284.51     21.19 o 
   3   2 -35      435.14      408.40     22.04 o 
   4   2 -35      403.72      390.89     21.33 o 
   5   2 -35        4.94        9.80     18.61 o 
   6   2 -35      794.86      770.57     21.00 o 
   7   2 -35      743.49      808.92     28.20 o 
   8   2 -35        6.61       38.51     27.01 o 
   9   2 -35       88.07      113.83     44.42 o 
  10   2 -35      958.20      968.83     27.01 o 
  11   2 -35      380.99      390.76     22.09 o 
  12   2 -35       11.98       26.51     25.49 o 
  13   2 -35       51.81       57.31     23.45 o 
  14   2 -35      115.10       96.56     23.03 o 
  15   2 -35       84.36       81.60     19.95 o 
  16   2 -35      111.19      133.81     26.43 o 
  17   2 -35       20.42       37.67     20.80 o 
   0   3 -35      491.67      418.85     26.56 o 
   1   3 -35      308.95      320.51     19.93 o 
   2   3 -35       39.12       34.59     17.52 o 
   3   3 -35     3078.92     3052.10     32.44 o 
   4   3 -35       40.49       61.42     17.47 o 
   5   3 -35      544.61      563.39     23.46 o 
   6   3 -35     2697.15     2642.09     55.03 o 
   7   3 -35      420.54      430.86     25.21 o 
   8   3 -35      119.59      147.46     22.81 o 
   9   3 -35      165.85      176.20     22.72 o 
  10   3 -35      422.08      464.26     28.13 o 
  11   3 -35     1043.84     1099.17     51.44 o 
  12   3 -35      334.11      324.13     40.76 o 
  13   3 -35      366.98      376.98     39.36 o 
  14   3 -35       15.38       39.07     19.31 o 
  15   3 -35      723.46      685.37     33.73 o 
  16   3 -35       11.92       22.77     26.14 o 
   1   4 -35      221.79      199.25     19.27 o 
   2   4 -35       10.58        8.52     17.16 o 
   3   4 -35      588.31      593.01     21.64 o 
   4   4 -35      897.31      880.49     22.82 o 
   5   4 -35      957.83      980.20     26.38 o 
   6   4 -35      311.91      347.43     22.45 o 
   7   4 -35      671.06      713.54     24.39 o 
   8   4 -35     1192.54     1160.93     25.58 o 
   9   4 -35      604.49      645.96     22.25 o 
  10   4 -35      272.76      261.79     23.09 o 
  11   4 -35       14.63       32.79     19.84 o 
  12   4 -35     1628.56     1593.53     28.59 o 
  13   4 -35      145.93      153.21     33.73 o 
  14   4 -35       79.11       75.06     28.39 o 
  15   4 -35      101.96      111.32     27.27 o 
   0   5 -35      915.20      918.03     40.06 o 
   1   5 -35      439.65      429.44     23.76 o 
   2   5 -35     2398.48     2524.05     40.15 o 
   3   5 -35      470.07      483.05     22.09 o 
   4   5 -35       17.36       26.31     19.25 o 
   5   5 -35      714.41      767.00     24.15 o 
   6   5 -35       21.61       20.65     18.38 o 
   7   5 -35       57.92       56.05     19.17 o 
   8   5 -35      177.61      179.65     23.19 o 
   9   5 -35       32.02        1.62     21.51 o 
  10   5 -35       24.00       44.26     19.67 o 
  11   5 -35       41.34       25.50     23.35 o 
  12   5 -35       20.91       50.81     21.97 o 
  13   5 -35       18.72       -4.76     18.25 o 
  14   5 -35      103.04      140.84     26.71 o 
   1   6 -35       36.36       27.59     22.63 o 
   2   6 -35        6.95       14.60     23.53 o 
   3   6 -35       50.71       65.56     23.17 o 
   4   6 -35      694.52      704.49     23.35 o 
   5   6 -35      316.31      239.69     24.40 o 
   6   6 -35      282.19      302.70     24.50 o 
   7   6 -35      435.10      381.64     23.93 o 
   8   6 -35       32.25       30.28     26.49 o 
   9   6 -35      199.02      231.81     29.10 o 
  10   6 -35      261.05      278.11     38.37 o 
  11   6 -35      232.78      267.62     22.51 o 
  12   6 -35       43.50       71.23     19.08 o 
  13   6 -35        6.94       -7.31     20.52 o 
   0   7 -35     1347.01     1345.43     56.22 o 
   1   7 -35        4.70       19.30     27.42 o 
   2   7 -35       14.12       35.77     29.69 o 
   3   7 -35      541.77      573.07     34.16 o 
   4   7 -35       35.56       42.01     28.82 o 
   5   7 -35       99.73      116.94     44.42 o 
   6   7 -35      494.42      448.38     44.98 o 
   7   7 -35      182.26      244.85     41.04 o 
   8   7 -35        4.69       -9.84     35.70 o 
   9   7 -35      152.89      188.07     37.39 o 
  10   7 -35      641.49      766.47     24.38 o 
  11   7 -35      181.22      193.69     27.55 o 
   1   8 -35      159.00      152.40     26.84 o 
   2   8 -35       10.71        7.93     24.39 o 
   3   8 -35      136.44      149.60     25.89 o 
   4   8 -35       20.38       29.45     25.05 o 
   5   8 -35      140.96      142.55     24.69 o 
   6   8 -35       37.21       25.47     21.77 o 
   7   8 -35      164.47      173.43     21.47 o 
   8   8 -35       84.88      115.82     29.80 o 
   9   8 -35      171.75      153.49     28.67 o 
  10   8 -35       84.12      102.89     23.05 o 
   0   9 -35       32.26       28.11     30.08 o 
   1   9 -35        1.89       -7.31     20.95 o 
   2   9 -35      139.22      188.96     21.05 o 
   3   9 -35      417.69      455.24     27.27 o 
   4   9 -35       79.79      130.16     29.80 o 
   5   9 -35       42.92        5.34     27.55 o 
   6   9 -35       55.05       77.03     27.83 o 
   7   9 -35      222.83      231.36     24.46 o 
   0   0 -34     5708.80     6008.01     70.84 o 
   2   0 -34     1687.01     1630.04     26.36 o 
   4   0 -34       20.28       68.41     20.78 o 
   6   0 -34     2151.75     2082.90     41.15 o 
   8   0 -34     1078.35     1072.75     51.44 o 
  10   0 -34        2.61       56.79     43.29 o 
  12   0 -34     1123.15     1085.68     50.60 o 
  14   0 -34       32.58       75.62     37.95 o 
  16   0 -34       36.17       63.81     31.20 o 
   1   1 -34     2056.91     2060.78     29.42 o 
   2   1 -34      150.25      178.47     15.21 o 
   3   1 -34      476.16      467.14     15.22 o 
   4   1 -34      114.03      128.55     16.61 o 
   5   1 -34     1350.98     1351.13     29.20 o 
   6   1 -34       28.08       49.20     16.19 o 
   7   1 -34      934.69      938.09     28.10 o 
   8   1 -34     3934.55     4170.85    175.42 o 
   9   1 -34      729.41      747.59     34.68 o 
  10   1 -34      559.61      547.93     33.96 o 
  11   1 -34     1515.22     1496.24     38.82 o 
  12   1 -34      134.59      131.63     27.98 o 
  13   1 -34      336.33      360.48     28.97 o 
  14   1 -34      308.62      275.14     27.95 o 
  15   1 -34      326.92      367.26     25.33 o 
  16   1 -34      191.01      240.91     21.81 o 
  17   1 -34      260.24      231.44     17.64 o 
   0   2 -34      428.07      404.45     25.67 o 
   1   2 -34      198.69      210.86     17.32 o 
   2   2 -34       84.67       89.19     19.62 o 
   3   2 -34      995.63      923.98     24.52 o 
   4   2 -34      374.33      359.80     24.93 o 
   5   2 -34      145.34      173.40     17.57 o 
   6   2 -34      258.21      258.23     17.43 o 
   7   2 -34      207.10      189.05     22.35 o 
   8   2 -34      637.37      565.35     35.42 o 
   9   2 -34      208.14      209.65     23.21 o 
  10   2 -34      576.89      584.01     21.85 o 
  11   2 -34       68.47       89.77     21.74 o 
  12   2 -34      186.28      214.17     28.30 o 
  13   2 -34      294.19      352.01     27.75 o 
  14   2 -34      259.36      214.33     24.38 o 
  15   2 -34       46.55       56.72     21.34 o 
  16   2 -34       69.05       55.20     17.35 o 
  17   2 -34      247.63      240.64     24.74 o 
   1   3 -34      174.57      169.16     17.29 o 
   2   3 -34      191.80      173.46     19.02 o 
   3   3 -34     4457.96     4361.70     37.07 o 
   4   3 -34      285.03      238.23     20.41 o 
   5   3 -34      237.99      221.98     21.65 o 
   6   3 -34      323.39      296.68     24.26 o 
   7   3 -34       11.09       22.27     22.24 o 
   8   3 -34      872.41      860.16     28.67 o 
   9   3 -34      115.77      114.31     21.46 o 
  10   3 -34       28.27       15.04     18.82 o 
  11   3 -34     1283.63     1509.82     57.91 o 
  12   3 -34      245.56      283.09     44.98 o 
  13   3 -34      335.89      315.98     41.32 o 
  14   3 -34       43.47       65.31     21.06 o 
  15   3 -34      203.63      175.42     32.33 o 
  16   3 -34       65.64       82.09     28.39 o 
  17   3 -34      194.92      172.04     20.80 o 
   0   4 -34      447.69      455.01     27.63 o 
   1   4 -34      256.11      244.41     19.12 o 
   2   4 -34     2606.17     2377.57     30.14 o 
   3   4 -34     1080.44     1118.32     28.98 o 
   4   4 -34       74.22       51.76     18.08 o 
   5   4 -34      555.56      572.24     22.08 o 
   6   4 -34      819.78      895.99     26.26 o 
   7   4 -34       41.74       57.85     20.10 o 
   8   4 -34     1539.79     1659.20     28.77 o 
   9   4 -34      318.35      326.42     20.25 o 
  10   4 -34       93.17      118.36     18.48 o 
  11   4 -34      177.79      203.88     21.57 o 
  12   4 -34      119.98      155.60     19.76 o 
  13   4 -34      435.02      444.17     39.92 o 
  14   4 -34       18.79       55.10     33.17 o 
  15   4 -34      269.66      226.58     30.64 o 
  16   4 -34        6.79       17.71     23.33 o 
   1   5 -34       64.59       50.41     18.39 o 
   2   5 -34      233.58      233.14     19.44 o 
   3   5 -34      538.96      587.51     22.47 o 
   4   5 -34      547.95      531.34     23.32 o 
   5   5 -34      940.20      972.96     25.24 o 
   6   5 -34      266.96      250.53     21.01 o 
   7   5 -34       48.57       39.92     18.40 o 
   8   5 -34      940.98      985.11     33.96 o 
   9   5 -34      146.08      129.90     22.29 o 
  10   5 -34      106.49      116.96     20.40 o 
  11   5 -34      146.70      151.96     26.04 o 
  12   5 -34      888.82      827.88     28.62 o 
  13   5 -34       24.57       25.64     20.57 o 
  14   5 -34      100.13       96.99     27.27 o 
  15   5 -34       34.71       30.92     21.93 o 
   0   6 -34      332.47      357.00     33.46 o 
   1   6 -34      408.59      358.69     23.47 o 
   2   6 -34      486.52      418.88     26.34 o 
   3   6 -34       74.06       78.21     20.87 o 
   4   6 -34      698.43      730.20     24.09 o 
   5   6 -34      556.22      474.02     21.93 o 
   6   6 -34       51.95       28.96     22.22 o 
   7   6 -34       15.57      -11.27     21.92 o 
   8   6 -34      373.16      359.37     30.56 o 
   9   6 -34       54.66       89.84     27.18 o 
  10   6 -34       19.21       24.24     24.59 o 
  11   6 -34      347.80      349.95     25.32 o 
  12   6 -34      117.02      105.54     20.37 o 
  13   6 -34      200.51      182.40     18.08 o 
   1   7 -34       86.12       77.50     28.41 o 
   2   7 -34        2.46       11.79     27.86 o 
   3   7 -34      921.03      995.12     37.78 o 
   4   7 -34      109.31      132.13     44.98 o 
   5   7 -34      183.58      213.93     44.14 o 
   6   7 -34      243.48      254.13     43.85 o 
   7   7 -34      140.59      140.28     44.42 o 
   8   7 -34       15.16        9.56     36.83 o 
   9   7 -34       70.70       53.69     36.55 o 
  10   7 -34       10.52       40.48     33.17 o 
  11   7 -34      144.17      150.40     30.08 o 
  12   7 -34      293.83      346.06     27.83 o 
   0   8 -34      166.12      138.03     40.76 o 
   1   8 -34       18.96       10.68     26.23 o 
   2   8 -34       93.64       81.35     27.18 o 
   3   8 -34       28.22       18.99     25.32 o 
   4   8 -34       17.42       38.32     25.63 o 
   5   8 -34       56.11       59.76     24.01 o 
   6   8 -34       29.85       13.20     22.85 o 
   7   8 -34       62.42       71.67     22.12 o 
   8   8 -34      113.56      151.24     32.05 o 
   9   8 -34      376.43      424.49     34.86 o 
  10   8 -34      242.57      254.13     26.99 o 
  11   8 -34       32.44       32.61     22.77 o 
   1   9 -34      155.13      135.55     23.06 o 
   2   9 -34      784.81      899.89     27.27 o 
   3   9 -34       93.53      118.94     22.00 o 
   4   9 -34      172.10      157.91     20.51 o 
   5   9 -34      325.74      321.88     33.73 o 
   6   9 -34      103.39      110.76     30.64 o 
   7   9 -34      108.03      128.19     26.43 o 
   8   9 -34      582.37      686.49     30.64 o 
   2   0 -33     2894.45     2997.12     39.48 o 
   4   0 -33      926.94      882.18     32.14 o 
   6   0 -33     7001.12     7019.79     93.61 o 
   8   0 -33      709.32      738.22     52.01 o 
  10   0 -33      264.53      386.26     44.42 o 
  12   0 -33      127.39      131.84     44.14 o 
  14   0 -33      349.62      330.03     40.48 o 
  16   0 -33      272.98      279.43     34.86 o 
  18   0 -33      208.10      211.12     23.90 o 
   0   1 -33     2946.61     2991.40     45.21 o 
   1   1 -33      693.21      694.97     16.38 o 
   2   1 -33       18.00       20.96     13.89 o 
   3   1 -33     1281.03     1241.20     19.55 o 
   4   1 -33     1842.06     1862.05     22.72 o 
   5   1 -33      654.47      698.02     26.45 o 
   6   1 -33     6407.31     6235.04     52.20 o 
   7   1 -33      871.77      814.50     37.59 o 
   8   1 -33      341.62      315.72     32.49 o 
   9   1 -33     1093.54     1108.38     38.66 o 
  10   1 -33      135.66      134.68     29.89 o 
  11   1 -33     1228.54     1221.09     67.33 o 
  12   1 -33        3.48       12.17     28.99 o 
  13   1 -33      680.93      740.66     34.47 o 
  14   1 -33       86.17      112.64     26.60 o 
  15   1 -33      157.56      159.01     25.98 o 
  16   1 -33       34.20       62.78     22.21 o 
  17   1 -33      278.27      311.57     25.02 o 
  18   1 -33       47.95       37.11     23.33 o 
   1   2 -33      326.09      287.76     18.86 o 
   2   2 -33      772.36      827.00     24.07 o 
   3   2 -33     1158.86     1149.43     25.97 o 
   4   2 -33     1083.88     1074.40     21.74 o 
   5   2 -33      260.17      259.53     17.79 o 
   6   2 -33      258.92      244.07     21.07 o 
   7   2 -33      295.72      334.68     24.77 o 
   8   2 -33      531.96      569.19     28.67 o 
   9   2 -33       64.09       63.23     24.04 o 
  10   2 -33      392.15      378.45     22.52 o 
  11   2 -33       68.03       66.06     20.21 o 
  12   2 -33       46.05       56.69     23.47 o 
  13   2 -33      244.57      277.05     28.44 o 
  14   2 -33        4.22        9.42     24.56 o 
  15   2 -33      220.46      272.31     23.85 o 
  16   2 -33       44.87       65.28     20.20 o 
  17   2 -33       45.28       52.85     25.30 o 
  18   2 -33       43.65       47.51     21.93 o 
   0   3 -33      234.22      230.57     26.06 o 
   1   3 -33      450.71      427.41     18.82 o 
   2   3 -33      554.29      516.78     21.33 o 
   3   3 -33     1204.37     1097.07     26.65 o 
   4   3 -33        5.85        9.63     19.84 o 
   5   3 -33      111.70      106.90     20.53 o 
   6   3 -33     1066.81     1108.45     27.05 o 
   7   3 -33      410.17      414.58     22.68 o 
   8   3 -33      201.66      221.93     21.35 o 
   9   3 -33      120.38       98.28     20.08 o 
  10   3 -33      155.25      118.44     20.47 o 
  11   3 -33      406.31      429.85     18.95 o 
  12   3 -33      593.27      590.19     32.80 o 
  13   3 -33      877.88      745.55     51.02 o 
  14   3 -33      290.42      344.09     39.92 o 
  15   3 -33      244.54      227.42     36.83 o 
  16   3 -33      139.69      150.12     28.67 o 
  17   3 -33      162.01      167.55     24.74 o 
   1   4 -33       33.84       31.04     18.29 o 
   2   4 -33       92.01       85.03     18.64 o 
   3   4 -33     2044.09     2003.01     28.95 o 
   4   4 -33       27.55       34.11     17.91 o 
   5   4 -33        0.28       15.13     18.78 o 
   6   4 -33      581.29      606.04     23.99 o 
   7   4 -33      492.34      484.47     20.20 o 
   8   4 -33     1174.28     1180.51     26.83 o 
   9   4 -33      172.43      195.89     20.11 o 
  10   4 -33       30.73       24.47     15.35 o 
  11   4 -33     1217.09     1285.22     40.05 o 
  12   4 -33      176.04      169.12     18.34 o 
  13   4 -33      284.54      295.77     21.59 o 
  14   4 -33      426.62      395.25     35.98 o 
  15   4 -33       82.24       57.07     28.39 o 
  16   4 -33        2.54       21.65     26.14 o 
   0   5 -33     4738.01     4871.92     84.05 o 
   1   5 -33      579.26      559.89     21.46 o 
   2   5 -33      226.69      195.24     19.30 o 
   3   5 -33       61.91       79.18     18.96 o 
   4   5 -33       23.24       26.09     19.51 o 
   5   5 -33      140.09      153.01     20.26 o 
   6   5 -33      199.04      202.42     20.40 o 
   7   5 -33      195.43      182.82     20.23 o 
   8   5 -33      658.90      751.74     21.28 o 
   9   5 -33       99.87       94.18     16.32 o 
  10   5 -33     1279.88     1227.20     29.38 o 
  11   5 -33       78.00       57.82     21.81 o 
  12   5 -33      183.19      176.90     21.01 o 
  13   5 -33       57.35       56.93     21.84 o 
  14   5 -33     1069.85     1111.39     26.28 o 
  15   5 -33       44.42       30.64     24.18 o 
   1   6 -33       29.42       24.90     21.11 o 
   2   6 -33      207.24      222.20     23.62 o 
   3   6 -33      234.74      238.05     21.88 o 
   4   6 -33      498.87      441.92     22.93 o 
   5   6 -33     1104.85      999.35     25.37 o 
   6   6 -33     1041.38      988.31     25.85 o 
   7   6 -33       84.92       92.56     19.44 o 
   8   6 -33      392.93      375.34     33.06 o 
   9   6 -33      964.48     1056.40     35.51 o 
  10   6 -33      140.47      109.66     26.06 o 
  11   6 -33      815.47      813.22     52.15 o 
  12   6 -33      701.16      762.53     27.13 o 
  13   6 -33      178.59      127.53     20.09 o 
  14   6 -33      170.38      148.71     22.77 o 
   0   7 -33      477.83      434.61     45.82 o 
   1   7 -33      216.52      263.95     32.69 o 
   2   7 -33      152.97      161.21     30.29 o 
   3   7 -33      426.20      501.95     32.48 o 
   4   7 -33      351.43      291.79     30.46 o 
   5   7 -33       23.40       12.23     26.46 o 
   6   7 -33      171.40      184.69     46.95 o 
   7   7 -33      356.73      328.30     28.94 o 
   8   7 -33      158.56      101.54     26.53 o 
   9   7 -33       74.39       62.27     24.36 o 
  10   7 -33      157.19      110.87     22.20 o 
  11   7 -33       59.10       29.26     19.59 o 
  12   7 -33      280.66      242.32     31.77 o 
  13   7 -33      656.39      664.84     28.39 o 
   1   8 -33       43.48       38.80     28.03 o 
   2   8 -33       14.31        8.18     27.80 o 
   3   8 -33      244.61      260.89     29.89 o 
   4   8 -33       55.84       64.89     26.17 o 
   5   8 -33       55.95       73.03     26.09 o 
   6   8 -33       55.75      116.27     25.45 o 
   7   8 -33       53.19       75.14     23.14 o 
   8   8 -33       21.62       23.05     34.86 o 
   9   8 -33       75.68      119.19     32.33 o 
  10   8 -33        1.14       19.40     27.83 o 
  11   8 -33      198.34      227.42     26.43 o 
   0   9 -33      309.57      287.30     35.98 o 
   1   9 -33      167.59      164.05     24.03 o 
   2   9 -33       68.72       75.86     22.89 o 
   3   9 -33       98.48      119.42     22.93 o 
   4   9 -33      387.48      505.74     25.06 o 
   5   9 -33      455.68      497.58     39.36 o 
   6   9 -33      128.32      144.49     34.58 o 
   7   9 -33       68.00       90.24     28.11 o 
   8   9 -33       32.82       23.90     28.11 o 
   9   9 -33      101.85       86.30     24.18 o 
   0   0 -32      484.81      478.63     31.49 o 
   2   0 -32     3038.34     3122.17     31.61 o 
   4   0 -32     2250.25     2347.45     29.29 o 
   6   0 -32      897.66      983.63     53.97 o 
   8   0 -32      119.92      118.07     41.04 o 
  10   0 -32      183.28      162.20     46.10 o 
  12   0 -32      143.66      155.74     42.17 o 
  14   0 -32      513.59      525.13     46.10 o 
  16   0 -32       41.10       57.07     32.61 o 
  18   0 -32       93.70       92.49     26.14 o 
   1   1 -32       41.00       51.21     13.26 o 
   2   1 -32     7063.05     6893.04     40.29 o 
   3   1 -32     1012.77      999.69     17.91 o 
   4   1 -32       26.69       34.97     15.20 o 
   5   1 -32       86.16       99.02     19.64 o 
   6   1 -32     1159.92     1089.87     30.23 o 
   7   1 -32       11.48       14.34     22.24 o 
   8   1 -32      296.56      333.58     30.56 o 
   9   1 -32      348.58      327.77     25.71 o 
  10   1 -32      859.26      836.70     51.84 o 
  11   1 -32      359.16      392.73     26.88 o 
  12   1 -32      133.61      145.97     31.11 o 
  13   1 -32      445.30      444.87     32.00 o 
  14   1 -32      165.66      187.54     28.55 o 
  15   1 -32      190.08      184.74     26.63 o 
  16   1 -32       35.82       41.07     22.65 o 
  17   1 -32       61.75       44.65     20.95 o 
  18   1 -32      204.00      209.21     17.89 o 
   0   2 -32     2018.74     1864.11     34.28 o 
   1   2 -32      387.09      354.92     18.71 o 
   2   2 -32      559.89      589.30     20.59 o 
   3   2 -32      865.88      840.50     32.94 o 
   4   2 -32       79.27       67.90     16.63 o 
   5   2 -32      563.17      489.71     21.78 o 
   6   2 -32      410.34      416.94     22.19 o 
   7   2 -32      675.14      624.78     26.09 o 
   8   2 -32      182.72      160.43     20.90 o 
   9   2 -32      104.00      130.29     24.58 o 
  10   2 -32      623.63      564.84     26.82 o 
  11   2 -32      146.06      125.86     20.80 o 
  12   2 -32      493.15      507.07     27.29 o 
  13   2 -32     1766.66     1703.77     42.23 o 
  14   2 -32       22.03       21.85     21.25 o 
  15   2 -32      331.42      302.05     26.78 o 
  16   2 -32       67.67      107.92     31.20 o 
  17   2 -32       27.97       35.38     18.01 o 
  18   2 -32      454.17      489.71     28.11 o 
   1   3 -32       92.49       94.56     16.97 o 
   2   3 -32      671.29      686.68     21.91 o 
   3   3 -32      225.03      249.28     24.91 o 
   4   3 -32     1205.93     1278.46     32.12 o 
   5   3 -32      245.70      276.36     22.11 o 
   6   3 -32      267.77      209.88     19.24 o 
   7   3 -32      408.95      400.75     22.07 o 
   8   3 -32      485.89      465.63     22.74 o 
   9   3 -32     1021.36     1041.25     26.47 o 
  10   3 -32      830.52      820.03     29.13 o 
  11   3 -32      860.12      863.56     21.48 o 
  12   3 -32       94.85      111.81     18.94 o 
  13   3 -32      407.47      409.45     30.81 o 
  14   3 -32      960.80      981.59     34.09 o 
  15   3 -32      170.73      120.60     34.02 o 
  16   3 -32      690.61      723.88     37.95 o 
  17   3 -32      133.81      149.55     26.14 o 
   0   4 -32      584.71      561.40     28.63 o 
   1   4 -32      410.27      345.57     18.79 o 
   2   4 -32     1956.09     1836.25     27.75 o 
   3   4 -32     2400.57     2156.53     29.43 o 
   4   4 -32        8.08        7.76     18.26 o 
   5   4 -32      251.96      229.55     20.03 o 
   6   4 -32        0.58        6.30     19.21 o 
   7   4 -32      113.67      101.23     19.79 o 
   8   4 -32     1854.74     1961.69     42.46 o 
   9   4 -32        6.54       14.46     18.97 o 
  10   4 -32      930.71      868.37     22.39 o 
  11   4 -32     2079.75     2238.61     49.23 o 
  12   4 -32       32.73       33.04     18.03 o 
  13   4 -32      194.26      182.18     21.51 o 
  14   4 -32       50.95       62.64     25.82 o 
  15   4 -32       21.09       36.26     22.00 o 
  16   4 -32       85.33      107.39     26.71 o 
  17   4 -32      507.85      496.74     24.18 o 
   1   5 -32      498.36      468.51     21.01 o 
   2   5 -32       39.39       14.24     19.28 o 
   3   5 -32       69.45       67.91     18.97 o 
   4   5 -32      192.85      204.74     19.69 o 
   5   5 -32       14.26       15.51     19.70 o 
   6   5 -32       96.18       79.57     19.34 o 
   7   5 -32      671.24      608.88     20.35 o 
   8   5 -32      265.69      279.52     18.82 o 
   9   5 -32       35.77       36.46     16.63 o 
  10   5 -32      250.96      212.77     21.68 o 
  11   5 -32        3.54        5.03     22.39 o 
  12   5 -32        6.06       28.58     21.24 o 
  13   5 -32       29.26       28.11     19.10 o 
  14   5 -32        8.26       13.91     17.40 o 
  15   5 -32       74.26       91.64     25.30 o 
   0   6 -32       30.85       37.47     29.66 o 
   1   6 -32      312.92      311.28     22.53 o 
   2   6 -32       47.09       37.20     18.60 o 
   3   6 -32      432.81      439.88     22.82 o 
   4   6 -32      310.89      273.11     24.51 o 
   5   6 -32       25.00       22.51     19.76 o 
   6   6 -32      667.83      657.68     23.51 o 
   7   6 -32      107.96       81.19     19.64 o 
   8   6 -32      202.81      154.37     30.38 o 
   9   6 -32      317.25      328.66     23.78 o 
  10   6 -32      841.06      848.19     26.25 o 
  11   6 -32      722.67      819.31     24.74 o 
  12   6 -32      139.44      170.52     19.32 o 
  13   6 -32       57.45       56.21     21.01 o 
  14   6 -32       97.71       67.45     17.15 o 
   1   7 -32      717.10      692.06     35.28 o 
   2   7 -32       59.15       60.16     24.19 o 
   3   7 -32       23.31        4.95     23.26 o 
   4   7 -32      413.49      382.28     25.17 o 
   5   7 -32       98.18      103.85     22.78 o 
   6   7 -32       92.78       67.75     28.58 o 
   7   7 -32      126.34      131.57     28.98 o 
   8   7 -32      410.30      377.58     29.63 o 
   9   7 -32      288.11      278.62     27.96 o 
  10   7 -32      216.54      193.49     24.98 o 
  11   7 -32        8.29       21.09     21.06 o 
  12   7 -32      314.73      244.84     39.64 o 
  13   7 -32      111.34      108.51     28.11 o 
   0   8 -32       70.86       34.86     38.79 o 
   1   8 -32       39.67       79.31     28.41 o 
   2   8 -32      581.85      588.77     32.40 o 
   3   8 -32       80.97       70.80     27.29 o 
   4   8 -32       35.36       55.56     27.26 o 
   5   8 -32       60.96       52.80     27.00 o 
   6   8 -32      158.64      203.16     26.59 o 
   7   8 -32      104.57       85.18     23.57 o 
   8   8 -32      129.36       88.83     39.64 o 
   9   8 -32        7.71       -4.22     33.17 o 
  10   8 -32      366.05      287.30     33.17 o 
  11   8 -32        8.74       -3.65     26.71 o 
  12   8 -32       26.09       11.81     22.21 o 
   1   9 -32       90.51       70.98     24.01 o 
   2   9 -32        9.52       12.77     23.93 o 
   3   9 -32      265.87      226.31     24.70 o 
   4   9 -32      166.50      149.66     30.22 o 
   5   9 -32      818.33      837.45     44.14 o 
   6   9 -32      270.57      301.92     36.83 o 
   7   9 -32       29.59       46.95     29.52 o 
   8   9 -32       29.00       45.82     30.92 o 
   9   9 -32       49.61       43.01     26.43 o 
  10   9 -32       11.56      -14.62     22.49 o 
   1  10 -32      352.58      309.23     26.99 o 
   2  10 -32       41.05       21.93     24.74 o 
   3  10 -32       89.85      105.14     25.58 o 
   4  10 -32       76.55      110.20     23.61 o 
   5  10 -32      805.37      756.77     28.67 o 
   2   0 -31      321.75      343.51     17.31 o 
   4   0 -31      286.63      262.06     18.94 o 
   6   0 -31      472.69      462.44     47.23 o 
   8   0 -31     7699.83     7790.34    103.17 o 
  10   0 -31      281.18      247.38     43.29 o 
  12   0 -31     1601.47     1541.37     59.60 o 
  14   0 -31      266.82      238.67     44.70 o 
  16   0 -31      383.35      464.41     40.20 o 
  18   0 -31      823.88      727.81     33.73 o 
   0   1 -31     3666.18     3932.01     48.20 o 
   1   1 -31      680.90      707.80     16.59 o 
   2   1 -31     1025.93     1046.43     17.11 o 
   3   1 -31     1819.05     1914.02     20.53 o 
   4   1 -31      107.55      112.81     17.05 o 
   5   1 -31     1008.66      984.17     28.70 o 
   6   1 -31       27.84       47.10     22.86 o 
   7   1 -31      658.28      679.33     30.96 o 
   8   1 -31      143.46      162.24     25.92 o 
   9   1 -31     1024.07     1038.13     39.76 o 
  10   1 -31      228.45      179.75     21.19 o 
  11   1 -31       10.57        6.95     24.91 o 
  12   1 -31      866.22      813.32     30.01 o 
  13   1 -31      285.61      299.43     32.39 o 
  14   1 -31      830.24      910.45     36.07 o 
  15   1 -31      409.26      428.95     30.12 o 
  16   1 -31      180.74      199.91     25.19 o 
  17   1 -31       11.91       26.46     22.73 o 
  18   1 -31       14.80       10.84     19.12 o 
  19   1 -31      472.57      476.78     23.33 o 
   1   2 -31      705.99      658.39     19.69 o 
   2   2 -31        9.90       21.60     17.15 o 
   3   2 -31       13.96       31.74     15.56 o 
   4   2 -31        8.97       17.00     19.96 o 
   5   2 -31      284.87      255.54     20.47 o 
   6   2 -31      193.92      186.33     19.26 o 
   7   2 -31      448.97      401.70     22.53 o 
   8   2 -31       21.91       52.96     19.67 o 
   9   2 -31      823.33      818.58     40.28 o 
  10   2 -31     1032.86      967.22     51.06 o 
  11   2 -31      276.67      238.63     22.23 o 
  12   2 -31      666.33      637.04     23.65 o 
  13   2 -31     1119.05     1118.48     31.06 o 
  14   2 -31       19.19       21.63     22.40 o 
  15   2 -31      173.36      144.15     21.80 o 
  16   2 -31      194.16      213.74     24.12 o 
  17   2 -31        4.73       20.81     20.59 o 
  18   2 -31      558.15      583.71     44.98 o 
   0   3 -31      664.84      627.75     32.01 o 
   1   3 -31      104.13       74.47     16.71 o 
   2   3 -31      178.82      167.58     21.08 o 
   3   3 -31      114.46       95.50     20.99 o 
   4   3 -31      631.34      606.32     23.72 o 
   5   3 -31      193.44      214.60     18.82 o 
   6   3 -31       58.43       78.54     18.25 o 
   7   3 -31      965.61      822.62     24.85 o 
   8   3 -31      122.37       95.64     19.81 o 
   9   3 -31     1343.75     1295.35     27.95 o 
  10   3 -31      469.51      466.96     28.36 o 
  11   3 -31      429.49      436.53     23.69 o 
  12   3 -31     1051.81      991.17     25.67 o 
  13   3 -31      294.43      297.84     32.70 o 
  14   3 -31      129.03      137.25     28.11 o 
  15   3 -31      136.05      185.07     30.92 o 
  16   3 -31      123.74      120.92     23.17 o 
  17   3 -31      310.55      325.53     31.77 o 
  18   3 -31       57.96       59.03     23.90 o 
   1   4 -31      900.12      822.20     21.26 o 
   2   4 -31     1110.19     1004.45     24.49 o 
   3   4 -31     1146.01     1083.94     24.54 o 
   4   4 -31     1653.15     1636.03     30.35 o 
   5   4 -31      105.47       96.72     18.84 o 
   6   4 -31      293.78      294.04     21.82 o 
   7   4 -31      347.06      379.23     22.58 o 
   8   4 -31     1458.22     1350.39     27.83 o 
   9   4 -31       85.29       79.47     20.22 o 
  10   4 -31       49.78       51.83     19.91 o 
  11   4 -31     1187.87     1191.93     23.53 o 
  12   4 -31      207.35      214.91     20.31 o 
  13   4 -31     1010.09     1049.32     28.42 o 
  14   4 -31       25.22       31.83     18.80 o 
  15   4 -31      158.06      178.06     23.75 o 
  16   4 -31      216.57      221.49     22.26 o 
  17   4 -31       58.38       75.34     24.18 o 
   0   5 -31    27525.70    25923.95    211.54 o 
   1   5 -31      627.62      608.88     23.04 o 
   2   5 -31     1384.79     1341.99     26.07 o 
   3   5 -31     1088.99     1104.19     25.16 o 
   4   5 -31     3721.00     3647.72     50.06 o 
   5   5 -31      303.57      285.34     21.62 o 
   6   5 -31       65.21       77.65     17.25 o 
   7   5 -31      291.94      260.02     18.52 o 
   8   5 -31     2001.80     1972.90     30.76 o 
   9   5 -31      474.06      444.32     19.15 o 
  10   5 -31      197.83      165.76     18.37 o 
  11   5 -31      204.82      203.01     24.00 o 
  12   5 -31      844.71      832.73     39.48 o 
  13   5 -31      478.08      406.30     23.20 o 
  14   5 -31       29.50       33.05     18.22 o 
  15   5 -31       95.38       84.38     15.89 o 
  16   5 -31      193.39      213.65     24.46 o 
   1   6 -31      823.98      750.93     25.68 o 
   2   6 -31      940.02      881.96     23.90 o 
   3   6 -31      542.28      463.34     22.69 o 
   4   6 -31      698.10      654.19     24.42 o 
   5   6 -31      434.04      441.64     22.54 o 
   6   6 -31     1663.72     1547.64     38.18 o 
   7   6 -31      165.07      159.52     19.78 o 
   8   6 -31      358.32      368.11     21.02 o 
   9   6 -31      568.58      541.01     22.99 o 
  10   6 -31        2.59       16.08     21.58 o 
  11   6 -31      584.09      648.87     24.87 o 
  12   6 -31      858.89      832.49     24.67 o 
  13   6 -31      315.64      293.38     19.56 o 
  14   6 -31      119.89      115.50     15.88 o 
  15   6 -31       14.01       -6.75     21.65 o 
   0   7 -31     1671.89     1647.07     62.69 o 
   1   7 -31      129.86      147.90     32.31 o 
   2   7 -31      298.77      256.34     24.23 o 
   3   7 -31      233.44      223.05     24.65 o 
   4   7 -31     1038.37     1006.47     29.69 o 
   5   7 -31       47.90       38.34     23.27 o 
   6   7 -31      178.26      134.40     30.11 o 
   7   7 -31      144.47      151.58     28.97 o 
   8   7 -31     2041.66     1955.94     90.24 o 
   9   7 -31      879.16      932.29     32.75 o 
  10   7 -31      138.33       97.68     24.72 o 
  11   7 -31      193.09      172.82     23.22 o 
  12   7 -31       59.77       44.11     19.10 o 
  13   7 -31       17.55       20.80     30.36 o 
  14   7 -31      318.45      350.84     26.43 o 
   1   8 -31        7.23       17.33     28.32 o 
   2   8 -31       47.21       59.60     28.49 o 
   3   8 -31       52.55       40.86     28.42 o 
   4   8 -31      659.68      653.70     33.71 o 
   5   8 -31      117.49      100.66     27.86 o 
   6   8 -31        4.19        3.76     25.72 o 
   7   8 -31      112.77      116.16     25.76 o 
   8   8 -31      708.23      651.35     44.98 o 
   9   8 -31        8.75        9.00     38.23 o 
  10   8 -31       39.48       37.67     36.26 o 
  11   8 -31      101.72      110.48     32.89 o 
  12   8 -31      243.59      262.00     29.52 o 
   0   9 -31      909.51     1047.73     47.79 o 
   1   9 -31       32.91       26.00     26.99 o 
   2   9 -31        8.36       -0.77     24.15 o 
   3   9 -31       98.83       91.52     25.29 o 
   4   9 -31      121.99      122.24     23.84 o 
   5   9 -31      548.21      524.28     41.61 o 
   6   9 -31      220.65      212.81     36.83 o 
   7   9 -31      198.18      181.88     37.11 o 
   8   9 -31        1.71       32.61     31.49 o 
   9   9 -31        3.66        4.50     30.08 o 
  10   9 -31        3.60        5.34     26.14 o 
   1  10 -31       38.21        9.28     25.86 o 
   2  10 -31      321.50      268.19     29.24 o 
   3  10 -31       46.86       47.23     27.83 o 
   4  10 -31      127.22      152.65     27.55 o 
   5  10 -31      609.20      642.35     31.20 o 
   6  10 -31       51.87       55.66     22.49 o 
   0   0 -30      582.16      688.46     37.39 o 
   2   0 -30     4475.58     4760.54    102.33 o 
   4   0 -30      163.30      186.59     21.07 o 
   6   0 -30      418.41      337.06     44.98 o 
   8   0 -30      120.84      116.18     29.48 o 
  10   0 -30     2355.02     2315.56     48.20 o 
  12   0 -30      400.47      324.87     33.88 o 
  14   0 -30     1193.91     1169.73     54.26 o 
  16   0 -30       11.90        7.03     38.79 o 
  18   0 -30      611.23      644.04     35.70 o 
   1   1 -30      159.45      168.71     13.40 o 
   2   1 -30     1569.76     1614.28     29.47 o 
   3   1 -30     2154.34     2264.21     29.86 o 
   4   1 -30      464.41      482.81     18.63 o 
   5   1 -30     1851.44     1948.39     43.34 o 
   6   1 -30      443.70      391.07     22.08 o 
   7   1 -30      289.89      274.41     21.59 o 
   8   1 -30     1016.94     1061.50     31.21 o 
   9   1 -30      436.30      436.44     26.66 o 
  10   1 -30     3414.97     3337.20     53.20 o 
  11   1 -30      104.04      119.81     24.60 o 
  12   1 -30      182.50      150.48     25.52 o 
  13   1 -30      401.49      402.23     27.25 o 
  14   1 -30      443.03      445.30     27.31 o 
  15   1 -30     1123.76     1120.77     37.49 o 
  16   1 -30        3.38        3.29     26.00 o 
  17   1 -30      250.65      244.02     24.75 o 
  18   1 -30      165.83      146.14     21.64 o 
  19   1 -30       89.88       95.87     15.56 o 
   0   2 -30     2145.46     2041.57     40.79 o 
   1   2 -30      318.60      314.20     17.89 o 
   2   2 -30      983.52     1082.05     26.91 o 
   3   2 -30      184.85      162.27     16.47 o 
   4   2 -30      818.61      826.97     24.36 o 
   5   2 -30      178.84      181.83     18.51 o 
   6   2 -30      392.52      379.63     22.65 o 
   7   2 -30      270.05      304.29     22.82 o 
   8   2 -30      860.91      912.14     44.51 o 
   9   2 -30      295.92      304.62     22.52 o 
  10   2 -30      654.46      611.95     34.94 o 
  11   2 -30      636.46      671.54     24.14 o 
  12   2 -30      116.11      119.68     21.58 o 
  13   2 -30      215.01      188.28     21.03 o 
  14   2 -30        2.61       21.76     23.03 o 
  15   2 -30       32.97       50.35     21.75 o 
  16   2 -30       11.55       22.65     20.59 o 
  17   2 -30      176.15      170.60     22.42 o 
  18   2 -30      201.19      206.59     19.76 o 
  19   2 -30      139.32      164.45     23.33 o 
   1   3 -30      641.02      608.10     19.25 o 
   2   3 -30      367.34      395.01     19.93 o 
   3   3 -30      422.41      411.55     21.69 o 
   4   3 -30       10.67       11.41     17.27 o 
   5   3 -30      210.03      237.22     19.89 o 
   6   3 -30     2432.67     2331.51     34.65 o 
   7   3 -30      133.67      115.06     20.34 o 
   8   3 -30       12.07       29.94     23.65 o 
   9   3 -30       64.50       72.13     24.88 o 
  10   3 -30      204.38      213.01     25.35 o 
  11   3 -30       50.97       59.63     20.39 o 
  12   3 -30      299.23      254.44     21.77 o 
  13   3 -30       71.72       78.00     19.81 o 
  14   3 -30     1342.17     1277.51     38.86 o 
  15   3 -30       36.47       33.67     20.16 o 
  16   3 -30       13.54       12.34     17.99 o 
  17   3 -30       30.76       49.20     30.64 o 
  18   3 -30      104.29       80.40     25.58 o 
   0   4 -30     7779.74     7490.67     58.16 o 
   1   4 -30     1906.08     1850.58     25.25 o 
   2   4 -30     1024.84     1012.93     23.93 o 
   3   4 -30      162.87      150.08     19.16 o 
   4   4 -30     2577.12     2522.49     37.46 o 
   5   4 -30      462.55      430.68     20.89 o 
   6   4 -30      553.81      560.72     23.03 o 
   7   4 -30     1613.99     1503.21     28.82 o 
   8   4 -30     1909.65     1781.27     32.33 o 
   9   4 -30       53.68       71.58     19.96 o 
  10   4 -30      457.29      468.62     23.29 o 
  11   4 -30      868.81      862.46     22.10 o 
  12   4 -30      731.79      805.19     21.08 o 
  13   4 -30      187.21      222.18     24.23 o 
  14   4 -30      228.12      206.59     22.20 o 
  15   4 -30      187.76      206.23     27.03 o 
  16   4 -30      435.78      419.40     28.53 o 
  17   4 -30       17.01       27.27     26.71 o 
   1   5 -30      887.89      885.71     36.45 o 
   2   5 -30       31.70       26.80     18.56 o 
   3   5 -30     2310.85     2185.83     29.73 o 
   4   5 -30      657.44      626.55     21.45 o 
   5   5 -30      294.30      289.13     19.32 o 
   6   5 -30      430.39      384.99     19.65 o 
   7   5 -30      310.37      275.48     18.49 o 
   8   5 -30      180.23      191.84     18.32 o 
   9   5 -30      725.65      674.68     21.02 o 
  10   5 -30     1566.90     1648.16     29.02 o 
  11   5 -30      114.05      124.52     17.58 o 
  12   5 -30      202.63      240.82     24.69 o 
  13   5 -30      278.24      256.28     22.55 o 
  14   5 -30       50.81       61.56     19.19 o 
  15   5 -30       17.54       15.72     16.25 o 
  16   5 -30      168.53      136.14     18.47 o 
   0   6 -30     2217.26     2141.43     46.76 o 
   1   6 -30     1617.01     1398.71     30.06 o 
   2   6 -30      822.11      777.05     22.47 o 
   3   6 -30     1865.13     1827.37     36.83 o 
   4   6 -30       70.95       78.77     19.73 o 
   5   6 -30      754.55      743.97     24.86 o 
   6   6 -30      143.47      137.46     20.66 o 
   7   6 -30      369.01      369.81     18.67 o 
   8   6 -30       58.19       72.58     19.17 o 
   9   6 -30      536.78      480.11     22.54 o 
  10   6 -30      502.31      507.65     26.74 o 
  11   6 -30       74.15       68.08     22.54 o 
  12   6 -30     1405.39     1385.98     28.29 o 
  13   6 -30      535.55      454.96     21.79 o 
  14   6 -30       25.48       15.43     16.60 o 
  15   6 -30       47.62       44.65     13.65 o 
   1   7 -30      832.34      799.95     53.41 o 
   2   7 -30      337.22      317.40     32.47 o 
   3   7 -30      234.29      218.69     24.51 o 
   4   7 -30      213.22      219.73     21.06 o 
   5   7 -30      142.05      150.76     23.32 o 
   6   7 -30        7.73       -2.69     21.50 o 
   7   7 -30       91.42       62.68     29.38 o 
   8   7 -30       85.84       87.80     28.88 o 
   9   7 -30     1052.95     1089.27     35.64 o 
  10   7 -30       46.14       51.01     19.35 o 
  11   7 -30      129.64      121.58     18.84 o 
  12   7 -30       23.37       91.11     16.93 o 
  13   7 -30       89.39       90.51     19.99 o 
  14   7 -30     1050.09     1049.13     35.98 o 
   0   8 -30      582.29      485.77     46.95 o 
   1   8 -30      190.95      136.98     30.70 o 
   2   8 -30      104.05       89.78     29.71 o 
   3   8 -30       40.53       46.78     27.89 o 
   4   8 -30       62.70       67.01     28.70 o 
   5   8 -30      143.49      154.74     33.31 o 
   6   8 -30      664.36      695.01     32.57 o 
   7   8 -30       89.42       76.25     26.14 o 
   8   8 -30      203.61      179.07     45.26 o 
   9   8 -30      629.37      698.58     45.26 o 
  10   8 -30      383.53      466.94     41.04 o 
  11   8 -30      403.66      418.87     39.08 o 
  12   8 -30        4.92       17.15     26.99 o 
  13   8 -30       55.52       72.25     25.58 o 
   1   9 -30        5.90        5.55     25.42 o 
   2   9 -30       10.96       -6.36     25.78 o 
   3   9 -30      134.13      148.15     25.45 o 
   4   9 -30       48.87       61.56     24.86 o 
   5   9 -30      746.91      809.34     48.07 o 
   6   9 -30       64.48       15.18     37.67 o 
   7   9 -30      353.82      349.15     38.79 o 
   8   9 -30      128.13      121.72     33.73 o 
   9   9 -30       48.23       47.79     31.77 o 
  10   9 -30       26.95       -4.50     28.96 o 
  11   9 -30      306.68      322.44     26.14 o 
   0  10 -30       42.97       38.79     27.83 o 
   1  10 -30      163.13      207.46     29.80 o 
   2  10 -30      380.39      314.85     32.33 o 
   3  10 -30       36.77       38.23     28.96 o 
   4  10 -30        8.46       -8.71     28.96 o 
   5  10 -30       44.62       31.20     27.55 o 
   6  10 -30        5.07       10.96     25.30 o 
   7  10 -30       86.62      121.72     25.58 o 
   2   0 -29     1245.44     1256.34     40.48 o 
   4   0 -29     7752.72     8302.11    159.96 o 
   6   0 -29      478.75      516.69     47.51 o 
   8   0 -29       29.88       52.96     32.10 o 
  10   0 -29     1238.15     1119.72     37.96 o 
  12   0 -29      554.21      496.29     38.93 o 
  14   0 -29      926.97      855.77     37.10 o 
  16   0 -29      169.24      207.18     40.20 o 
  18   0 -29        6.64        9.56     31.20 o 
   0   1 -29     2885.75     2773.78    126.64 o 
   1   1 -29       76.74       94.49     14.64 o 
   2   1 -29      258.47      254.49     14.77 o 
   3   1 -29      672.37      724.95     18.32 o 
   4   1 -29      579.31      591.01     24.27 o 
   5   1 -29      258.42      281.22     18.70 o 
   6   1 -29     1087.63     1058.98     25.67 o 
   7   1 -29      153.66      147.14     20.69 o 
   8   1 -29      466.15      456.75     28.09 o 
   9   1 -29      214.71      182.14     26.75 o 
  10   1 -29      218.85      187.28     26.37 o 
  11   1 -29      296.20      288.14     22.97 o 
  12   1 -29     2660.92     2458.33     57.97 o 
  13   1 -29      510.19      479.48     28.62 o 
  14   1 -29       33.53       25.07     23.76 o 
  15   1 -29     2443.64     2416.38     37.46 o 
  16   1 -29      170.01      183.61     22.85 o 
  17   1 -29       98.27       60.56     25.07 o 
  18   1 -29      105.45       92.77     21.51 o 
  19   1 -29        2.53       19.51     16.50 o 
   1   2 -29      976.49     1124.83     21.31 o 
   2   2 -29      362.18      377.68     15.69 o 
   3   2 -29      172.30      192.66     18.63 o 
   4   2 -29     2027.34     2000.83     25.98 o 
   5   2 -29      915.44      938.27     29.75 o 
   6   2 -29       12.78       15.32     18.81 o 
   7   2 -29      135.30      148.92     18.21 o 
   8   2 -29     9174.23     8865.22    273.93 o 
   9   2 -29      985.82     1024.12     44.71 o 
  10   2 -29     1554.45     1349.68     41.93 o 
  11   2 -29      709.58      653.70     30.79 o 
  12   2 -29       69.21       61.55     20.90 o 
  13   2 -29     1730.08     1662.14     29.65 o 
  14   2 -29      116.26      112.80     25.43 o 
  15   2 -29       77.76      125.07     23.43 o 
  16   2 -29      459.16      446.51     23.14 o 
  17   2 -29      127.23      131.98     19.97 o 
  18   2 -29       65.27       89.94     19.56 o 
  19   2 -29      274.67      311.48     27.27 o 
   0   3 -29       24.43       26.09     22.37 o 
   1   3 -29      278.99      276.86     17.15 o 
   2   3 -29       48.05       54.93     17.36 o 
   3   3 -29      457.16      470.18     19.84 o 
   4   3 -29     2950.55     2870.93     37.91 o 
   5   3 -29      960.53      905.79     22.29 o 
   6   3 -29     2658.18     2664.72     37.50 o 
   7   3 -29      389.40      413.78     27.24 o 
   8   3 -29       81.52       63.13     24.89 o 
   9   3 -29     1415.80     1350.11     49.01 o 
  10   3 -29       29.74       34.50     25.48 o 
  11   3 -29      842.74      783.51     25.73 o 
  12   3 -29      393.86      376.42     20.03 o 
  13   3 -29      150.12      145.36     18.39 o 
  14   3 -29       16.01       26.91     22.51 o 
  15   3 -29      151.47      158.79     22.31 o 
  16   3 -29      109.87      102.83     19.77 o 
  17   3 -29     1006.47      967.02     21.94 o 
  18   3 -29      304.59      241.48     27.55 o 
   1   4 -29     1230.60     1093.21     29.65 o 
   2   4 -29      441.52      403.21     19.75 o 
   3   4 -29       25.63       30.56     17.82 o 
   4   4 -29      233.49      240.87     19.30 o 
   5   4 -29      713.18      696.16     22.04 o 
   6   4 -29     2109.74     1924.86     30.75 o 
   7   4 -29     2506.82     2309.57     33.12 o 
   8   4 -29      166.58      202.88     21.66 o 
   9   4 -29     1050.64     1001.86     26.01 o 
  10   4 -29      728.75      629.96     23.59 o 
  11   4 -29      235.37      267.71     18.45 o 
  12   4 -29     1073.59      997.97     22.43 o 
  13   4 -29      636.50      639.71     20.58 o 
  14   4 -29      196.77      192.46     22.53 o 
  15   4 -29      130.60      137.28     19.37 o 
  16   4 -29       62.63       60.97     23.92 o 
  17   4 -29       48.00       52.07     19.85 o 
  18   4 -29       13.25        0.00     22.21 o 
   0   5 -29     2792.25     2713.94     56.33 o 
   1   5 -29      151.02      144.44     19.92 o 
   2   5 -29       49.85       63.49     19.33 o 
   3   5 -29      467.55      409.49     21.48 o 
   4   5 -29     5146.28     5107.73     53.34 o 
   5   5 -29      290.38      271.24     19.72 o 
   6   5 -29       21.31       23.75     17.08 o 
   7   5 -29      185.93      183.73     18.21 o 
   8   5 -29       53.95       53.76     17.51 o 
   9   5 -29       95.50       79.17     17.50 o 
  10   5 -29      785.93      789.08     27.35 o 
  11   5 -29      104.77      102.93     18.64 o 
  12   5 -29     1016.48     1029.66     26.21 o 
  13   5 -29        2.68        9.60     21.44 o 
  14   5 -29       22.96       20.93     20.14 o 
  15   5 -29       55.61       41.26     18.39 o 
  16   5 -29      118.11      103.09     19.63 o 
  17   5 -29       17.58       28.08     15.94 o 
   1   6 -29     2455.24     2293.56     39.38 o 
   2   6 -29      213.95      185.23     20.05 o 
   3   6 -29     1129.40     1077.87     28.48 o 
   4   6 -29     2806.49     2694.18     34.41 o 
   5   6 -29      229.52      215.21     21.01 o 
   6   6 -29      688.24      707.01     23.68 o 
   7   6 -29      476.26      495.66     21.91 o 
   8   6 -29      183.97      174.12     21.14 o 
   9   6 -29      574.39      565.51     22.51 o 
  10   6 -29      134.41      152.41     21.19 o 
  11   6 -29      469.61      441.08     25.37 o 
  12   6 -29       73.58       80.82     21.99 o 
  13   6 -29       10.30       20.90     19.39 o 
  14   6 -29      327.54      302.39     19.29 o 
  15   6 -29       55.02       51.12     15.04 o 
  16   6 -29       14.95       11.81     21.93 o 
   0   7 -29      207.40      251.88     43.57 o 
   1   7 -29      822.99      760.50     26.43 o 
   2   7 -29      449.23      389.30     26.34 o 
   3   7 -29      974.96      843.47     29.44 o 
   4   7 -29       44.52       35.69     19.54 o 
   5   7 -29      425.91      397.47     25.66 o 
   6   7 -29      587.55      624.88     27.10 o 
   7   7 -29      668.97      592.61     34.81 o 
   8   7 -29      158.56      152.16     24.80 o 
   9   7 -29      717.06      664.65     33.14 o 
  10   7 -29       82.50       68.16     20.20 o 
  11   7 -29       63.28       64.50     19.36 o 
  12   7 -29       54.08       75.28     17.80 o 
  13   7 -29      149.74      155.00     22.17 o 
  14   7 -29       16.37       21.35     18.16 o 
  15   7 -29       84.49       95.30     22.21 o 
   1   8 -29      652.63      612.42     35.28 o 
   2   8 -29       35.55       54.67     28.64 o 
   3   8 -29       72.28       51.70     29.49 o 
   4   8 -29      339.76      373.04     36.40 o 
   5   8 -29      664.31      706.78     37.81 o 
   6   8 -29      534.08      547.88     32.76 o 
   7   8 -29       73.72       80.82     26.46 o 
   8   8 -29       58.41       59.60     41.32 o 
   9   8 -29      515.44      579.95     48.35 o 
  10   8 -29      164.73      111.88     39.64 o 
  11   8 -29      172.92      188.91     35.98 o 
  12   8 -29       88.28       98.95     32.33 o 
  13   8 -29      154.84      156.02     28.67 o 
   0   9 -29      253.22      229.95     41.89 o 
   1   9 -29        1.73       29.88     26.74 o 
   2   9 -29       13.63        6.33     25.71 o 
   3   9 -29      352.19      331.53     29.02 o 
   4   9 -29       33.47       67.78     25.46 o 
   5   9 -29      381.99      435.17     43.29 o 
   6   9 -29      362.30      330.03     42.45 o 
   7   9 -29      210.62      248.79     41.32 o 
   8   9 -29       52.18       38.51     35.98 o 
   9   9 -29       71.03       72.53     32.33 o 
  10   9 -29      371.04      430.11     33.73 o 
  11   9 -29       48.07       42.17     24.74 o 
   1  10 -29      860.22     1009.49     39.36 o 
   2  10 -29      458.32      497.02     35.14 o 
   3  10 -29       25.45       17.71     29.80 o 
   4  10 -29      193.34      156.30     31.49 o 
   5  10 -29      279.01      301.36     33.73 o 
   6  10 -29       44.51       46.10     30.36 o 
   7  10 -29       69.93       65.50     28.11 o 
   8  10 -29       84.77      101.76     24.46 o 
   0   0 -28     4930.20     4856.74     67.89 o 
   2   0 -28       18.73       37.41     18.04 o 
   4   0 -28      524.23      540.03     37.95 o 
   6   0 -28      275.32      238.25     25.89 o 
   8   0 -28     3084.27     2905.66     49.99 o 
  10   0 -28      852.67      711.50     85.60 o 
  12   0 -28      694.49      532.23     34.33 o 
  14   0 -28      679.51      651.76     34.96 o 
  16   0 -28      180.60      230.24     45.82 o 
  18   0 -28      165.54      130.44     32.89 o 
  20   0 -28      123.99      115.82     20.80 o 
   1   1 -28      559.92      588.01     16.58 o 
   2   1 -28      445.11      482.46     15.56 o 
   3   1 -28      357.33      383.87     17.68 o 
   4   1 -28     2193.90     2284.47     59.18 o 
   5   1 -28      490.78      516.38     21.80 o 
   6   1 -28       57.16       51.45     18.42 o 
   7   1 -28      348.30      362.93     22.41 o 
   8   1 -28     1077.30      953.14     31.13 o 
   9   1 -28      924.32      914.61     32.35 o 
  10   1 -28     1695.10     1604.70     35.78 o 
  11   1 -28      270.18      243.34     22.64 o 
  12   1 -28      248.10      237.82     26.64 o 
  13   1 -28      315.92      297.96     26.23 o 
  14   1 -28      936.57      864.99     31.16 o 
  15   1 -28      496.25      517.69     26.63 o 
  16   1 -28     1591.43     1523.91     31.61 o 
  17   1 -28      256.09      268.73     27.03 o 
  18   1 -28      405.10      456.70     26.71 o 
  19   1 -28      105.00      105.32     19.77 o 
  20   1 -28      475.49      529.06     25.58 o 
   0   2 -28     1119.21     1041.54     45.26 o 
   1   2 -28     1890.09     2002.30     68.17 o 
   2   2 -28     1619.58     1740.33     44.55 o 
   3   2 -28       74.16      105.86     16.07 o 
   4   2 -28      362.90      410.95     18.66 o 
   5   2 -28     2280.10     2326.38     35.06 o 
   6   2 -28     1072.22     1152.23     26.67 o 
   7   2 -28     2495.17     2437.14     37.49 o 
   8   2 -28      309.50      259.13     21.45 o 
   9   2 -28      496.60      529.46     24.53 o 
  10   2 -28      121.44       82.33     25.74 o 
  11   2 -28      176.68      136.71     22.43 o 
  12   2 -28       71.05       49.28     21.37 o 
  13   2 -28      791.92      729.06     25.36 o 
  14   2 -28       53.25       45.68     20.57 o 
  15   2 -28      644.57      688.27     33.29 o 
  16   2 -28      225.26      226.45     23.67 o 
  17   2 -28       86.28       94.09     19.94 o 
  18   2 -28      402.70      448.46     24.81 o 
  19   2 -28       30.74       45.98     18.13 o 
   1   3 -28      218.96      236.64     17.53 o 
   2   3 -28       31.66       39.89     15.95 o 
   3   3 -28      642.93      716.02     20.22 o 
   4   3 -28       41.16       59.44     16.57 o 
   5   3 -28     1241.31     1275.25     36.44 o 
   6   3 -28      788.94      716.13     29.09 o 
   7   3 -28      605.35      564.03     28.92 o 
   8   3 -28     3981.25     3602.96     63.64 o 
   9   3 -28      347.57      314.12     27.67 o 
  10   3 -28       93.19      104.97     24.01 o 
  11   3 -28     2611.99     2533.16     74.10 o 
  12   3 -28      185.18      225.72     20.57 o 
  13   3 -28      348.01      373.87     20.22 o 
  14   3 -28       25.13       34.64     19.91 o 
  15   3 -28      188.53      164.12     23.37 o 
  16   3 -28      186.16      209.47     21.80 o 
  17   3 -28      236.55      246.68     19.18 o 
  18   3 -28      332.63      304.75     23.52 o 
  19   3 -28       19.00       22.49     21.65 o 
   0   4 -28    13259.17    12754.38     88.68 o 
   1   4 -28      328.70      290.13     17.67 o 
   2   4 -28       17.85       21.43     16.01 o 
   3   4 -28      617.83      584.81     20.26 o 
   4   4 -28     4405.95     4328.28     40.12 o 
   5   4 -28       97.06       80.67     18.79 o 
   6   4 -28     2824.44     2753.00     34.44 o 
   7   4 -28       34.02       47.46     20.56 o 
   8   4 -28     1610.40     1571.83     29.96 o 
   9   4 -28     3263.92     3105.09     36.50 o 
  10   4 -28      376.12      331.96     21.80 o 
  11   4 -28       25.11       27.62     21.39 o 
  12   4 -28      684.19      630.93     24.73 o 
  13   4 -28      685.25      675.94     21.01 o 
  14   4 -28      249.92      230.70     23.55 o 
  15   4 -28      116.97      129.50     20.70 o 
  16   4 -28       38.13       42.25     22.74 o 
  17   4 -28      133.05      121.07     22.15 o 
  18   4 -28       24.47       34.29     16.79 o 
   1   5 -28      139.92      138.23     17.53 o 
   2   5 -28     1109.44     1077.00     24.37 o 
   3   5 -28      113.05       93.79     18.61 o 
   4   5 -28      859.50      835.21     23.51 o 
   5   5 -28      442.86      419.51     19.47 o 
   6   5 -28      356.99      313.72     19.92 o 
   7   5 -28      183.15      190.73     18.71 o 
   8   5 -28      281.65      236.76     19.08 o 
   9   5 -28      142.54      128.66     19.84 o 
  10   5 -28     2803.06     2767.64     31.45 o 
  11   5 -28      161.42      152.93     18.50 o 
  12   5 -28      225.90      194.64     18.57 o 
  13   5 -28       22.07        2.19     22.05 o 
  14   5 -28       17.05       23.35     21.29 o 
  15   5 -28      267.81      250.26     20.10 o 
  16   5 -28       33.69       42.79     16.50 o 
  17   5 -28       21.02       28.92     17.35 o 
   0   6 -28      295.12      260.44     32.20 o 
   1   6 -28      208.16      210.60     20.24 o 
   2   6 -28      484.38      440.26     21.44 o 
   3   6 -28       25.95       32.08     19.40 o 
   4   6 -28     1201.03     1197.05     27.75 o 
   5   6 -28       78.51       86.76     19.92 o 
   6   6 -28      570.12      527.74     22.91 o 
   7   6 -28      705.13      680.45     23.74 o 
   8   6 -28       19.47       27.25     19.89 o 
   9   6 -28      119.45      127.69     19.52 o 
  10   6 -28      930.67      882.17     21.91 o 
  11   6 -28      800.46      730.65     23.82 o 
  12   6 -28       32.27       24.72     22.02 o 
  13   6 -28      229.99      266.29     21.63 o 
  14   6 -28       65.37       50.59     18.54 o 
  15   6 -28      179.73      153.72     17.13 o 
  16   6 -28        8.61        5.62     24.74 o 
  17   6 -28       94.43       89.40     21.08 o 
   1   7 -28      213.78      225.29     24.59 o 
   2   7 -28        3.40      -19.66     23.02 o 
   3   7 -28      373.47      391.88     22.10 o 
   4   7 -28      231.19      213.52     20.87 o 
   5   7 -28      440.63      436.83     26.41 o 
   6   7 -28      126.76      100.60     24.39 o 
   7   7 -28      624.76      547.99     34.62 o 
   8   7 -28      544.89      587.80     34.03 o 
   9   7 -28       69.89       77.62     19.49 o 
  10   7 -28       36.33        1.51     21.34 o 
  11   7 -28      505.33      495.69     26.85 o 
  12   7 -28       13.26       43.28     18.51 o 
  13   7 -28      638.08      747.84     51.16 o 
  14   7 -28       64.18       46.62     19.73 o 
  15   7 -28       38.76       30.56     16.67 o 
   0   8 -28      665.13      596.25     50.88 o 
   1   8 -28      935.20      900.43     37.86 o 
   2   8 -28       90.39       72.00     30.46 o 
   3   8 -28       95.77       89.87     33.17 o 
   4   8 -28       48.94       63.08     29.02 o 
   5   8 -28      585.13      643.61     37.81 o 
   6   8 -28      707.62      690.23     33.83 o 
   7   8 -28        6.19       -4.50     46.67 o 
   8   8 -28       21.19        0.84     43.29 o 
   9   8 -28       91.61      118.35     43.29 o 
  10   8 -28      204.58      210.28     40.48 o 
  11   8 -28      128.09      131.28     39.64 o 
  12   8 -28      147.36      114.70     36.26 o 
  13   8 -28       94.30       74.50     28.11 o 
  14   8 -28       15.33        4.50     21.93 o 
   1   9 -28       12.81        8.68     26.92 o 
   2   9 -28      152.55      132.04     27.20 o 
   3   9 -28      125.57      103.52     27.45 o 
   4   9 -28      412.48      441.64     44.42 o 
   5   9 -28       49.88       23.90     39.08 o 
   6   9 -28      792.62      725.57     47.23 o 
   7   9 -28       43.80       56.79     36.83 o 
   8   9 -28        1.11       19.68     36.55 o 
   9   9 -28      244.25      233.05     39.08 o 
  10   9 -28       44.79       63.53     34.30 o 
  11   9 -28       57.59       42.17     29.24 o 
  12   9 -28       17.52       37.95     25.86 o 
   0  10 -28       45.22       42.45     30.36 o 
   1  10 -28      851.96      863.31     39.92 o 
   2  10 -28      332.56      348.87     35.98 o 
   3  10 -28       56.69       50.04     32.61 o 
   4  10 -28      297.71      265.38     35.14 o 
   5  10 -28      357.70      363.20     34.30 o 
   6  10 -28      145.15      118.91     31.49 o 
   7  10 -28        1.09       -8.71     26.99 o 
   8  10 -28       62.33       61.56     27.83 o 
   9  10 -28      154.87      153.49     24.18 o 
   2   0 -27      207.08      198.04     42.45 o 
   4   0 -27     1743.77     1900.08     70.42 o 
   6   0 -27      465.19      443.05     31.43 o 
   8   0 -27      430.79      378.89     31.94 o 
  10   0 -27      755.47      814.97     37.84 o 
  12   0 -27      282.58      285.48     33.10 o 
  14   0 -27       29.30       40.83     30.18 o 
  16   0 -27       66.87       55.47     27.40 o 
  18   0 -27      283.32      329.47     39.64 o 
  20   0 -27      332.14      337.62     25.58 o 
   0   1 -27      312.81      323.12     18.85 o 
   1   1 -27     2066.15     2096.19     37.25 o 
   2   1 -27       23.94       49.80     14.35 o 
   3   1 -27     1030.54     1067.51     23.77 o 
   4   1 -27      521.48      537.38     22.51 o 
   5   1 -27       72.68       77.83     28.26 o 
   6   1 -27      318.63      299.07     30.09 o 
   7   1 -27      170.58      176.80     20.26 o 
   8   1 -27      442.64      376.93     22.55 o 
   9   1 -27      488.54      451.77     22.09 o 
  10   1 -27     6093.36     5876.46    117.39 o 
  11   1 -27      807.62      805.63     23.03 o 
  12   1 -27      408.76      358.56     20.74 o 
  13   1 -27       45.32       47.59     21.98 o 
  14   1 -27     3256.67     3004.56     69.05 o 
  15   1 -27      153.75      172.64     26.43 o 
  16   1 -27      189.51      173.72     24.03 o 
  17   1 -27      973.59      936.20     27.35 o 
  18   1 -27       30.90       42.15     23.25 o 
  19   1 -27      195.91      183.58     21.37 o 
  20   1 -27        5.18       18.13     16.05 o 
   1   2 -27      396.47      440.98     16.69 o 
   2   2 -27        7.61       13.96     18.69 o 
   3   2 -27       53.85       52.00     18.71 o 
   4   2 -27      296.98      370.18     23.38 o 
   5   2 -27     2017.50     2064.33     38.95 o 
   6   2 -27     1516.50     1519.24     44.21 o 
   7   2 -27     4192.21     4184.48     57.32 o 
   8   2 -27      222.69      227.93     22.31 o 
   9   2 -27     1686.48     1748.99     47.08 o 
  10   2 -27      340.71      380.45     25.40 o 
  11   2 -27       60.86       51.93     20.87 o 
  12   2 -27       33.06       20.33     21.82 o 
  13   2 -27      498.21      446.78     24.10 o 
  14   2 -27     1602.63     1549.74     29.33 o 
  15   2 -27       98.43      114.41     25.92 o 
  16   2 -27      583.18      638.14     26.52 o 
  17   2 -27      347.84      321.17     22.80 o 
  18   2 -27      164.06      176.54     18.53 o 
  19   2 -27      327.21      370.16     23.61 o 
  20   2 -27       54.91       47.23     20.52 o 
   0   3 -27       31.15       46.10     20.86 o 
   1   3 -27     1402.52     1468.95     21.92 o 
   2   3 -27      149.08      160.80     16.79 o 
   3   3 -27      735.87      720.87     23.64 o 
   4   3 -27      120.25      114.25     17.38 o 
   5   3 -27      842.25      841.95     24.29 o 
   6   3 -27     3117.53     3047.52     56.01 o 
   7   3 -27     1224.50     1220.16     32.24 o 
   8   3 -27     1352.93     1283.11     33.68 o 
   9   3 -27     1335.04     1230.81     34.14 o 
  10   3 -27      482.17      520.91     29.01 o 
  11   3 -27      832.38      806.77     23.90 o 
  12   3 -27       13.29       22.89     18.48 o 
  13   3 -27      615.12      649.19     30.12 o 
  14   3 -27       49.80       50.89     18.17 o 
  15   3 -27      223.41      232.23     24.58 o 
  16   3 -27      861.67      908.96     29.64 o 
  17   3 -27       13.51       13.62     19.11 o 
  18   3 -27      488.63      550.68     31.33 o 
  19   3 -27      131.52      158.27     26.14 o 
   1   4 -27      585.80      571.43     19.01 o 
   2   4 -27      161.59      165.54     16.00 o 
   3   4 -27     2295.50     2193.15     31.11 o 
   4   4 -27      401.77      333.29     19.78 o 
   5   4 -27      151.48      154.10     18.68 o 
   6   4 -27      132.76      131.43     18.60 o 
   7   4 -27     1119.34     1117.51     31.59 o 
   8   4 -27        8.14       11.15     20.93 o 
   9   4 -27     1899.13     2000.53     38.78 o 
  10   4 -27     2483.53     2190.71     38.92 o 
  11   4 -27      355.40      287.12     23.71 o 
  12   4 -27      257.69      235.04     23.22 o 
  13   4 -27     1035.43     1085.91     33.84 o 
  14   4 -27      875.07      890.94     41.71 o 
  15   4 -27      327.49      286.37     22.92 o 
  16   4 -27      335.58      378.37     26.96 o 
  17   4 -27      176.95      139.86     22.04 o 
  18   4 -27      154.93      141.66     19.93 o 
   0   5 -27      227.10      224.07     24.88 o 
   1   5 -27      435.31      417.01     18.73 o 
   2   5 -27      605.04      572.58     20.73 o 
   3   5 -27      993.62      986.51     23.62 o 
   4   5 -27     1760.06     1823.04     39.44 o 
   5   5 -27      875.69      839.24     21.88 o 
   6   5 -27     3299.23     3063.77     32.06 o 
   7   5 -27     1053.47     1062.98     23.49 o 
   8   5 -27     4150.08     3871.42     61.04 o 
   9   5 -27      191.55      197.23     21.03 o 
  10   5 -27       23.13       35.44     19.95 o 
  11   5 -27       72.69       56.78     18.35 o 
  12   5 -27      346.91      301.96     19.46 o 
  13   5 -27      141.78      151.47     21.07 o 
  14   5 -27      361.76      349.10     23.54 o 
  15   5 -27       42.69       57.94     20.27 o 
  16   5 -27      216.02      223.40     18.32 o 
  17   5 -27       79.55      100.27     19.33 o 
  18   5 -27      204.71      218.71     25.58 o 
   1   6 -27     1858.69     1780.15     27.60 o 
   2   6 -27      869.19      792.89     22.82 o 
   3   6 -27      408.64      344.61     21.99 o 
   4   6 -27        5.32        2.76     19.61 o 
   5   6 -27       34.14       20.99     19.74 o 
   6   6 -27       79.01       35.20     23.05 o 
   7   6 -27      397.00      399.67     22.63 o 
   8   6 -27       60.22       60.97     19.96 o 
   9   6 -27      432.49      434.99     22.03 o 
  10   6 -27      113.01      117.26     18.05 o 
  11   6 -27      308.69      301.20     22.11 o 
  12   6 -27       36.01       27.44     22.48 o 
  13   6 -27      445.16      461.46     24.06 o 
  14   6 -27      522.04      630.88     33.65 o 
  15   6 -27       45.18       31.31     16.97 o 
  16   6 -27      167.97      148.66     29.24 o 
  17   6 -27       37.72       40.48     23.33 o 
   0   7 -27      113.34       71.69     42.73 o 
   1   7 -27      451.44      416.43     27.19 o 
   2   7 -27     3871.98     3732.74     70.71 o 
   3   7 -27        6.65       -8.61     19.56 o 
   4   7 -27      588.67      513.19     32.97 o 
   5   7 -27      610.63      620.24     26.43 o 
   6   7 -27       14.83       10.43     21.72 o 
   7   7 -27      185.69      169.42     30.93 o 
   8   7 -27      217.11      155.44     30.25 o 
   9   7 -27      283.19      238.34     21.26 o 
  10   7 -27      189.66      130.63     24.23 o 
  11   7 -27      462.30      469.90     23.61 o 
  12   7 -27      277.78      306.69     27.49 o 
  13   7 -27      138.46      187.13     29.52 o 
  14   7 -27       57.37       61.11     21.82 o 
  15   7 -27       83.40       76.82     19.53 o 
   1   8 -27      372.89      353.67     33.76 o 
   2   8 -27     1264.75     1228.92     41.29 o 
   3   8 -27      242.05      257.71     34.86 o 
   4   8 -27      199.59      247.78     30.46 o 
   5   8 -27       80.30       76.25     28.80 o 
   6   8 -27       62.84       59.76     27.90 o 
   7   8 -27       24.23       30.36     45.82 o 
   8   8 -27       20.83       -9.00     46.67 o 
   9   8 -27      240.71      226.30     44.42 o 
  10   8 -27       58.73       51.16     43.57 o 
  11   8 -27      367.13      375.57     44.14 o 
  12   8 -27       18.57        4.22     35.14 o 
  13   8 -27      603.99      519.63     45.96 o 
  14   8 -27       51.34       43.29     25.30 o 
   0   9 -27       40.60       50.32     38.51 o 
   1   9 -27       16.53       29.61     27.12 o 
   2   9 -27      230.34      198.16     29.12 o 
   3   9 -27      146.82      107.18     27.78 o 
   4   9 -27        8.26      -15.18     39.92 o 
   5   9 -27      136.47      133.53     44.42 o 
   6   9 -27      299.07      341.00     46.67 o 
   7   9 -27       35.72       41.32     42.45 o 
   8   9 -27        3.02        6.47     36.26 o 
   9   9 -27      453.07      451.48     42.73 o 
  10   9 -27      326.82      334.53     36.83 o 
  11   9 -27      142.03      116.10     32.89 o 
  12   9 -27       47.00       28.96     25.30 o 
  13   9 -27      196.98      190.04     23.90 o 
   1  10 -27       34.25       36.55     32.61 o 
   2  10 -27       33.42       18.27     32.61 o 
   3  10 -27      139.65      118.63     34.86 o 
   4  10 -27        0.18        5.34     32.05 o 
   5  10 -27       83.40       61.56     33.73 o 
   6  10 -27      215.93      184.69     34.86 o 
   7  10 -27       83.32       64.94     32.33 o 
   8  10 -27       37.51       31.77     28.67 o 
   9  10 -27      287.58      292.36     28.96 o 
  10  10 -27      538.98      568.98     26.99 o 
   0   0 -26      108.97      122.48     38.09 o 
   2   0 -26     8844.91     8912.92    107.53 o 
   4   0 -26      659.30      580.80     30.94 o 
   6   0 -26      167.68      154.90     65.22 o 
   8   0 -26      835.13      798.52     33.97 o 
  10   0 -26     2218.19     2282.79     48.47 o 
  12   0 -26     1408.05     1420.16     43.70 o 
  14   0 -26      419.97      376.84     32.10 o 
  16   0 -26      238.42      210.39     30.51 o 
  18   0 -26      399.53      410.15     39.36 o 
  20   0 -26      186.43      214.77     27.83 o 
   1   1 -26     6691.23     6923.28     64.63 o 
   2   1 -26      397.30      364.03     15.84 o 
   3   1 -26     1549.75     1717.60     29.21 o 
   4   1 -26     4152.52     4821.38     50.98 o 
   5   1 -26      395.95      398.35     29.22 o 
   6   1 -26     3117.53     3074.67     87.85 o 
   7   1 -26      140.88      136.30     21.57 o 
   8   1 -26      558.82      566.96     23.98 o 
   9   1 -26     1400.82     1484.06     34.42 o 
  10   1 -26      551.26      489.68     25.12 o 
  11   1 -26      564.41      576.51     22.98 o 
  12   1 -26        2.06        0.73     18.10 o 
  13   1 -26      105.85      100.18     19.40 o 
  14   1 -26      876.75      874.86     27.07 o 
  15   1 -26       61.40       58.74     24.60 o 
  16   1 -26      445.31      398.74     26.45 o 
  17   1 -26      779.08      711.37     26.29 o 
  18   1 -26      302.06      326.27     22.21 o 
  19   1 -26       48.51       48.89     22.16 o 
  20   1 -26       73.44       87.46     18.29 o 
   0   2 -26     1137.83     1052.28     49.20 o 
   1   2 -26      211.07      218.79     15.10 o 
   2   2 -26      991.73     1078.66     25.13 o 
   3   2 -26      648.26      655.81     22.92 o 
   4   2 -26      985.02     1122.51     32.66 o 
   5   2 -26      783.94      811.47     33.37 o 
   6   2 -26      119.27      121.95     21.47 o 
   7   2 -26     1134.01     1214.78     26.22 o 
   8   2 -26     1666.85     1767.18     32.46 o 
   9   2 -26     1013.82      985.78     27.72 o 
  10   2 -26      402.95      418.39     24.01 o 
  11   2 -26      290.09      303.56     24.64 o 
  12   2 -26      134.00      112.47     21.99 o 
  13   2 -26      629.37      694.55     26.43 o 
  14   2 -26       34.55       18.02     22.19 o 
  15   2 -26       89.32       68.10     20.87 o 
  16   2 -26       71.07       56.51     23.42 o 
  17   2 -26      875.04      877.05     26.67 o 
  18   2 -26       95.00       92.66     20.45 o 
  19   2 -26       72.01      106.22     21.33 o 
  20   2 -26       18.34       22.41     15.00 o 
   1   3 -26     1291.16     1428.03     29.82 o 
   2   3 -26     4902.01     5028.03     89.68 o 
   3   3 -26     1785.71     1695.99     31.29 o 
   4   3 -26     2416.48     2402.52     54.29 o 
   5   3 -26      178.31      162.66     20.22 o 
   6   3 -26      305.08      274.56     21.44 o 
   7   3 -26      390.42      433.07     28.11 o 
   8   3 -26      106.46      110.30     25.14 o 
   9   3 -26       12.54       16.17     26.34 o 
  10   3 -26      900.43      874.91     35.73 o 
  11   3 -26       19.20       -0.75     19.04 o 
  12   3 -26      552.94      567.97     22.03 o 
  13   3 -26      406.42      408.22     21.11 o 
  14   3 -26      576.30      574.55     21.54 o 
  15   3 -26      635.13      659.60     23.78 o 
  16   3 -26       49.23       61.02     22.39 o 
  17   3 -26      270.57      254.11     20.94 o 
  18   3 -26       89.56       89.62     17.81 o 
  19   3 -26      337.91      367.18     15.70 o 
   0   4 -26     2090.60     1976.79     34.33 o 
   1   4 -26      284.04      282.99     16.12 o 
   2   4 -26     1711.73     1723.78     23.30 o 
   3   4 -26     1645.32     1684.10     27.93 o 
   4   4 -26      584.84      619.04     20.26 o 
   5   4 -26      228.62      241.43     17.83 o 
   6   4 -26     4614.95     4363.27     76.12 o 
   7   4 -26     1068.28     1029.61     26.33 o 
   8   4 -26       58.55       79.41     25.23 o 
   9   4 -26     1165.11     1117.10     34.07 o 
  10   4 -26     2222.46     2028.26     39.21 o 
  11   4 -26        1.14        0.78     22.95 o 
  12   4 -26      425.24      424.23     24.26 o 
  13   4 -26      234.75      242.04     23.32 o 
  14   4 -26      732.89      796.93     25.26 o 
  15   4 -26      909.30      935.09     39.27 o 
  16   4 -26      218.20      244.25     20.98 o 
  17   4 -26      345.74      302.79     40.34 o 
  18   4 -26       91.48      110.78     19.57 o 
  19   4 -26      236.45      245.82     40.06 o 
   1   5 -26      619.53      566.55     19.42 o 
   2   5 -26      335.32      365.31     20.75 o 
   3   5 -26     2981.66     3043.37     31.78 o 
   4   5 -26     1384.34     1380.87     24.82 o 
   5   5 -26      791.65      820.08     21.87 o 
   6   5 -26      258.72      258.92     18.81 o 
   7   5 -26     2737.84     2582.06     46.64 o 
   8   5 -26       67.51      100.67     20.76 o 
   9   5 -26      206.87      207.12     21.13 o 
  10   5 -26      126.08      113.58     20.90 o 
  11   5 -26      147.01      119.67     19.18 o 
  12   5 -26      265.85      247.77     19.27 o 
  13   5 -26     1549.55     1567.12     36.12 o 
  14   5 -26       31.67       23.40     22.64 o 
  15   5 -26       85.86       65.71     20.27 o 
  16   5 -26      204.57      172.41     18.82 o 
  17   5 -26      339.70      354.51     21.13 o 
  18   5 -26      101.50       53.97     26.14 o 
   0   6 -26      547.33      469.96     28.17 o 
   1   6 -26     1591.23     1519.04     26.78 o 
   2   6 -26      192.46      182.87     19.60 o 
   3   6 -26      180.73      156.58     21.10 o 
   4   6 -26      941.91      924.01     25.47 o 
   5   6 -26       32.54       10.61     19.22 o 
   6   6 -26      437.26      398.94     25.06 o 
   7   6 -26      181.82      228.93     21.26 o 
   8   6 -26      568.91      608.03     22.85 o 
   9   6 -26      768.68      750.40     24.20 o 
  10   6 -26     2434.26     2366.56     30.43 o 
  11   6 -26       61.77       70.22     21.29 o 
  12   6 -26      483.10      502.72     23.83 o 
  13   6 -26      274.68      290.68     23.83 o 
  14   6 -26       88.04       74.41     20.32 o 
  15   6 -26      102.49      123.04     18.61 o 
  16   6 -26       79.58       85.19     21.85 o 
  17   6 -26       19.93       13.77     23.90 o 
   1   7 -26      818.21      801.41     31.09 o 
   2   7 -26      149.61      150.10     24.54 o 
   3   7 -26      595.71      565.89     23.33 o 
   4   7 -26      248.14      308.49     32.64 o 
   5   7 -26      479.94      573.32     41.51 o 
   6   7 -26      184.33      175.08     23.24 o 
   7   7 -26      105.30      116.01     31.24 o 
   8   7 -26      227.41      212.46     30.25 o 
   9   7 -26       42.39       24.46     19.93 o 
  10   7 -26      287.70      268.11     21.15 o 
  11   7 -26      146.07      141.68     21.87 o 
  12   7 -26      726.96      746.76     52.29 o 
  13   7 -26      105.37      107.32     25.16 o 
  14   7 -26       22.70       59.38     22.61 o 
  15   7 -26      237.83      228.81     21.82 o 
  16   7 -26       25.12       12.65     22.21 o 
   0   8 -26        0.64       10.40     39.92 o 
   1   8 -26      473.23      387.35     34.57 o 
   2   8 -26      733.50      690.94     35.90 o 
   3   8 -26      595.63      499.22     48.77 o 
   4   8 -26     1091.30     1053.89     38.90 o 
   5   8 -26      150.61      182.42     48.91 o 
   6   8 -26      232.17      225.46     47.51 o 
   7   8 -26       24.09       10.21     29.75 o 
   8   8 -26       56.80       26.71     47.79 o 
   9   8 -26      474.55      448.10     51.44 o 
  10   8 -26      393.65      370.51     49.48 o 
  11   8 -26      727.17      796.69     48.63 o 
  12   8 -26      128.36      119.27     21.86 o 
  13   8 -26      323.14      329.44     31.63 o 
  14   8 -26       64.68       43.09     17.05 o 
   1   9 -26      292.20      305.38     30.70 o 
   2   9 -26      111.10       83.37     28.48 o 
   3   9 -26      234.85      267.35     34.02 o 
   4   9 -26      456.86      345.77     47.79 o 
   5   9 -26        7.92       -1.41     43.85 o 
   6   9 -26       32.37       39.08     43.01 o 
   7   9 -26       35.51        7.87     43.01 o 
   8   9 -26       11.93       -5.62     41.04 o 
   9   9 -26       89.57      101.20     36.55 o 
  10   9 -26      252.84      250.76     40.76 o 
  11   9 -26       78.80       86.30     34.58 o 
  12   9 -26        7.13      -18.55     29.80 o 
  13   9 -26      105.15       98.67     24.74 o 
   1  10 -26      354.39      357.30     36.83 o 
   2  10 -26      224.08      145.62     35.98 o 
   3  10 -26       45.65       53.97     34.86 o 
   4  10 -26       72.93       92.21     35.42 o 
   5  10 -26      489.66      513.04     40.76 o 
   6  10 -26      122.11      158.55     35.14 o 
   7  10 -26       48.69       36.55     32.05 o 
   8  10 -26      675.00      652.76     37.95 o 
   9  10 -26      218.84      222.36     30.08 o 
  10  10 -26      142.40      126.22     26.99 o 
   2   0 -25      222.45      168.06     24.01 o 
   4   0 -25     2128.04     2104.51     42.58 o 
   6   0 -25       91.59       82.09     64.94 o 
   8   0 -25      351.41      364.26     32.09 o 
  10   0 -25      851.99      755.47     27.35 o 
  12   0 -25      686.08      600.16     37.38 o 
  14   0 -25        9.43       16.12     30.56 o 
  16   0 -25      412.51      440.14     31.74 o 
  18   0 -25      281.42      277.74     42.45 o 
  20   0 -25     1142.36     1271.21     39.92 o 
   0   1 -25      354.61      365.42     19.52 o 
   1   1 -25     7316.75     7382.92     48.94 o 
   2   1 -25     2069.00     2121.23     29.69 o 
   3   1 -25      322.21      297.56     17.87 o 
   4   1 -25      591.92      690.12     25.28 o 
   5   1 -25     1540.30     1560.71     39.14 o 
   6   1 -25      503.50      568.49     51.98 o 
   7   1 -25      117.46      144.82     30.24 o 
   8   1 -25     1066.78     1091.59     25.44 o 
   9   1 -25     5456.58     5422.17     43.60 o 
  10   1 -25       67.79       58.53     22.22 o 
  11   1 -25      156.96      149.98     20.32 o 
  12   1 -25     1053.38      996.79     24.67 o 
  13   1 -25      255.93      236.28     19.90 o 
  14   1 -25       24.86       20.90     20.69 o 
  15   1 -25       46.48       36.33     20.92 o 
  16   1 -25     1227.71     1300.57     33.14 o 
  17   1 -25       21.37       40.64     22.87 o 
  18   1 -25       80.21       71.66     20.51 o 
  19   1 -25      468.28      502.55     27.53 o 
  20   1 -25      247.98      271.64     19.97 o 
   1   2 -25     1090.60     1225.62     22.48 o 
   2   2 -25     2585.31     2433.27     31.09 o 
   3   2 -25      622.01      660.27     26.73 o 
   4   2 -25     1628.23     1654.35     46.39 o 
   5   2 -25      926.95      895.52     31.45 o 
   6   2 -25     1615.38     1811.50     83.07 o 
   7   2 -25       19.98       19.99     22.82 o 
   8   2 -25      473.98      440.97     23.33 o 
   9   2 -25      690.42      732.68     25.29 o 
  10   2 -25       60.88       43.33     20.97 o 
  11   2 -25      701.10      709.73     26.99 o 
  12   2 -25      181.41      188.75     23.41 o 
  13   2 -25     1419.78     1365.24     32.62 o 
  14   2 -25      120.65      114.29     21.95 o 
  15   2 -25       76.78       69.86     21.13 o 
  16   2 -25     3343.54     3346.05     56.34 o 
  17   2 -25       61.50       51.04     22.27 o 
  18   2 -25       27.92       28.75     19.06 o 
  19   2 -25      473.02      499.87     19.34 o 
  20   2 -25        6.84       21.09     18.27 o 
   0   3 -25     5297.01     5732.21    214.91 o 
   1   3 -25      196.62      237.73     21.54 o 
   2   3 -25      325.45      340.47     20.70 o 
   3   3 -25      445.13      383.38     21.56 o 
   4   3 -25      289.66      272.62     23.24 o 
   5   3 -25      202.50      230.66     35.92 o 
   6   3 -25       20.71        8.04     17.76 o 
   7   3 -25      756.29      799.47     29.16 o 
   8   3 -25       69.35       84.25     23.86 o 
   9   3 -25        9.80       17.34     24.34 o 
  10   3 -25      327.72      347.48     29.25 o 
  11   3 -25       18.91        8.79     18.89 o 
  12   3 -25       25.36       25.88     19.22 o 
  13   3 -25      349.76      304.78     20.89 o 
  14   3 -25      749.72      722.75     22.86 o 
  15   3 -25     1562.64     1536.97     38.12 o 
  16   3 -25        2.02        0.16     22.33 o 
  17   3 -25      760.40      764.42     26.00 o 
  18   3 -25      113.60      107.52     18.85 o 
  19   3 -25       19.09       31.63     15.61 o 
  20   3 -25       89.18      140.84     22.49 o 
   1   4 -25      154.54      154.19     23.56 o 
   2   4 -25     1089.20     1151.37     25.72 o 
   3   4 -25      266.83      281.48     26.41 o 
   4   4 -25      359.98      364.37     21.14 o 
   5   4 -25       25.06       30.97     16.68 o 
   6   4 -25     2364.58     2282.33     45.72 o 
   7   4 -25      857.54      790.17     30.37 o 
   8   4 -25      797.37      765.51     31.04 o 
   9   4 -25      965.98      924.93     31.84 o 
  10   4 -25       23.75       23.63     25.13 o 
  11   4 -25      664.89      668.47     26.94 o 
  12   4 -25     1802.33     1666.07     32.08 o 
  13   4 -25       78.86       80.93     21.85 o 
  14   4 -25      704.18      735.92     25.37 o 
  15   4 -25     1138.96     1295.92     40.10 o 
  16   4 -25      225.15      219.78     22.14 o 
  17   4 -25      274.02      292.02     25.94 o 
  18   4 -25       94.48      104.44     21.57 o 
  19   4 -25      114.12      122.15     16.48 o 
   0   5 -25     3544.49     3767.26     53.31 o 
   1   5 -25      644.75      634.96     19.35 o 
   2   5 -25    10623.99    10285.96     81.62 o 
   3   5 -25     1944.32     1898.19     26.40 o 
   4   5 -25     3943.66     4201.67     59.13 o 
   5   5 -25       31.32       46.98     17.95 o 
   6   5 -25      308.67      349.18     19.63 o 
   7   5 -25     1935.90     1844.10     35.23 o 
   8   5 -25       58.75       75.30     20.70 o 
   9   5 -25      227.85      250.84     25.22 o 
  10   5 -25     2233.96     2200.59     32.28 o 
  11   5 -25       98.80      119.58     19.23 o 
  12   5 -25       70.04       77.24     19.06 o 
  13   5 -25      606.73      598.77     20.81 o 
  14   5 -25      366.04      316.49     21.87 o 
  15   5 -25      329.90      342.08     23.56 o 
  16   5 -25      319.81      299.91     20.64 o 
  17   5 -25      194.12      204.90     22.49 o 
  18   5 -25       22.52       36.45     16.09 o 
  19   5 -25       77.54       82.65     19.96 o 
   1   6 -25      568.93      576.95     21.17 o 
   2   6 -25       99.37       87.50     16.87 o 
   3   6 -25     1824.37     1782.78     27.36 o 
   4   6 -25     2256.79     2274.20     71.62 o 
   5   6 -25      261.42      280.93     22.16 o 
   6   6 -25      182.36      140.57     22.79 o 
   7   6 -25      787.61      817.15     28.81 o 
   8   6 -25     1074.72     1065.25     28.22 o 
   9   6 -25       46.66       31.00     19.64 o 
  10   6 -25      689.62      651.86     25.47 o 
  11   6 -25      139.02      119.65     22.40 o 
  12   6 -25     1357.66     1259.40     28.42 o 
  13   6 -25       46.19       38.36     22.73 o 
  14   6 -25      528.09      490.76     24.12 o 
  15   6 -25      155.16      159.10     21.13 o 
  16   6 -25      903.07     1045.87     28.43 o 
  17   6 -25       11.78        7.31     24.74 o 
  18   6 -25       11.68       21.36     19.40 o 
   0   7 -25      264.62      226.23     30.62 o 
   1   7 -25     1429.37     1392.82     33.60 o 
   2   7 -25      347.22      371.46     22.68 o 
   3   7 -25     1546.52     1535.86     52.19 o 
   4   7 -25       11.24       -1.87     22.31 o 
   5   7 -25      122.65       97.68     22.93 o 
   6   7 -25       68.59       51.88     21.94 o 
   7   7 -25      282.08      268.92     32.21 o 
   8   7 -25     2904.21     2653.18     92.77 o 
   9   7 -25      758.63      683.93     37.57 o 
  10   7 -25      249.01      232.30     21.25 o 
  11   7 -25      427.52      401.51     26.85 o 
  12   7 -25      500.19      576.29     33.97 o 
  13   7 -25      349.57      354.76     34.16 o 
  14   7 -25      772.88      890.68     43.99 o 
  15   7 -25      299.56      287.30     23.33 o 
  16   7 -25       56.20       39.36     24.74 o 
   1   8 -25      836.61      730.80     37.46 o 
   2   8 -25      863.00      933.47     38.33 o 
   3   8 -25     1068.70      953.57     38.54 o 
   4   8 -25      213.53      197.38     31.31 o 
   5   8 -25       47.95       39.28     29.36 o 
   6   8 -25       53.06       48.07     46.10 o 
   7   8 -25       34.78        6.40     30.54 o 
   8   8 -25      557.81      548.45     35.73 o 
   9   8 -25       27.28        8.15     48.35 o 
  10   8 -25        0.91        0.56     43.57 o 
  11   8 -25      615.63      706.68     30.01 o 
  12   8 -25       46.33       31.58     22.93 o 
  13   8 -25      534.20      575.85     25.35 o 
  14   8 -25        2.23       -1.96     17.83 o 
  15   8 -25        7.28        0.56     24.46 o 
   0   9 -25      246.90      213.09     43.85 o 
   1   9 -25      749.39      686.82     34.47 o 
   2   9 -25      393.91      337.59     55.52 o 
   3   9 -25      455.04      511.07     48.91 o 
   4   9 -25       16.95       17.43     44.70 o 
   5   9 -25      176.79      136.90     46.67 o 
   6   9 -25      654.02      611.71     50.88 o 
   7   9 -25        4.93       -0.84     43.29 o 
   8   9 -25        0.19        3.65     42.73 o 
   9   9 -25      127.97      143.65     40.48 o 
  10   9 -25       56.53       48.91     38.23 o 
  11   9 -25      679.41      657.53     40.48 o 
  12   9 -25      121.63       57.63     29.52 o 
  13   9 -25       41.24       19.12     25.02 o 
   1  10 -25      246.28      258.91     36.55 o 
   2  10 -25      379.73      392.44     39.36 o 
   3  10 -25      212.21      252.16     39.08 o 
   4  10 -25       82.26      104.01     37.11 o 
   5  10 -25      234.14      231.92     38.51 o 
   6  10 -25      346.16      369.95     38.23 o 
   7  10 -25      102.47       88.55     33.45 o 
   8  10 -25      149.13      117.23     31.20 o 
   9  10 -25       46.37        9.28     30.92 o 
  10  10 -25     1264.44     1332.78     38.23 o 
  11  10 -25      163.65      188.07     23.90 o 
   0   0 -24     5367.40     5346.74     55.53 o 
   2   0 -24     1367.68     1593.68     61.00 o 
   4   0 -24    20323.79    20966.94    324.83 o 
   6   0 -24     4445.50     4134.68    126.50 o 
   8   0 -24     1093.88     1264.25     82.23 o 
  10   0 -24     3814.13     3953.01     66.41 o 
  12   0 -24      145.85      150.71     29.73 o 
  14   0 -24      459.76      375.54     34.90 o 
  16   0 -24      701.25      590.90     38.93 o 
  18   0 -24      627.35      630.27     45.82 o 
  20   0 -24      205.08      232.48     30.36 o 
   1   1 -24     2780.11     2709.61     52.56 o 
   2   1 -24      612.26      632.14     18.85 o 
   3   1 -24     3254.81     3456.01     45.61 o 
   4   1 -24       89.64       72.09     17.26 o 
   5   1 -24      663.93      606.50     30.28 o 
   6   1 -24     4456.56     4692.01     95.20 o 
   7   1 -24      554.96      582.17     51.28 o 
   8   1 -24       42.32       46.65     21.35 o 
   9   1 -24     1901.93     1909.95     34.32 o 
  10   1 -24     1217.97     1220.06     28.12 o 
  11   1 -24     1711.41     1627.15     43.09 o 
  12   1 -24      161.63      137.00     20.16 o 
  13   1 -24      924.53      930.24     26.40 o 
  14   1 -24      303.14      293.62     20.46 o 
  15   1 -24        7.53       16.97     20.84 o 
  16   1 -24       28.84       20.63     23.88 o 
  17   1 -24        3.02       16.46     22.53 o 
  18   1 -24      176.05      193.95     22.46 o 
  19   1 -24      236.08      233.30     19.36 o 
  20   1 -24      252.47      277.46     23.33 o 
  21   1 -24       61.61       66.13     16.88 o 
   0   2 -24      295.95      320.67     17.80 o 
   1   2 -24      104.23      107.95     17.89 o 
   2   2 -24      255.96      264.97     18.11 o 
   3   2 -24      637.04      725.62     27.46 o 
   4   2 -24      627.32      674.30     26.87 o 
   5   2 -24      179.24      182.12     24.75 o 
   6   2 -24     2043.47     1961.53     67.14 o 
   8   2 -24     1755.47     1702.21     39.95 o 
   9   2 -24       64.62       80.80     17.81 o 
  10   2 -24     1948.15     1933.98     32.29 o 
  11   2 -24      683.54      738.81     21.22 o 
  12   2 -24     2543.62     2323.94     45.44 o 
  13   2 -24      625.70      574.32     25.74 o 
  14   2 -24      503.55      435.27     24.37 o 
  15   2 -24       20.51       21.73     21.92 o 
  16   2 -24      551.82      528.52     28.57 o 
  17   2 -24      536.73      524.02     26.57 o 
  18   2 -24      361.72      338.13     22.89 o 
  19   2 -24      221.50      212.94     19.45 o 
  20   2 -24      530.67      523.86     21.47 o 
   1   3 -24      251.61      229.73     21.23 o 
   2   3 -24     1866.45     1911.84     40.20 o 
   3   3 -24      511.39      552.82     21.64 o 
   4   3 -24      892.94      895.68     31.84 o 
   5   3 -24     1721.76     1554.05     41.13 o 
   6   3 -24     1746.12     1786.72     49.66 o 
   7   3 -24      670.68      734.26     28.27 o 
   8   3 -24      500.92      566.77     27.78 o 
   9   3 -24     2363.03     2371.06     39.05 o 
  10   3 -24      139.60      119.67     22.94 o 
  11   3 -24      861.02      856.25     24.86 o 
  12   3 -24      607.23      668.57     28.51 o 
  13   3 -24      139.06      121.07     20.50 o 
  14   3 -24      774.94      683.54     22.58 o 
  15   3 -24       22.98       47.12     18.74 o 
  16   3 -24       68.88       67.02     24.56 o 
  17   3 -24      398.52      377.27     24.14 o 
  18   3 -24      427.32      381.46     21.80 o 
  19   3 -24      802.41      748.81     24.21 o 
  20   3 -24      223.67      252.03     17.39 o 
   0   4 -24        2.12       23.16     30.18 o 
   1   4 -24      596.26      620.49     25.02 o 
   2   4 -24     2100.91     1972.29     34.14 o 
   3   4 -24      264.64      264.48     23.92 o 
   4   4 -24     4964.81     5042.16     69.16 o 
   5   4 -24      104.23      120.56     19.50 o 
   6   4 -24      115.96      131.06     20.83 o 
   7   4 -24     4030.91     4072.51     46.64 o 
   8   4 -24      923.20     1009.09     39.65 o 
   9   4 -24      221.93      216.93     27.50 o 
  10   4 -24     1859.46     1764.61     38.32 o 
  11   4 -24      203.62      182.77     24.36 o 
  12   4 -24       87.01       85.74     21.99 o 
  13   4 -24       69.12       77.35     22.18 o 
  14   4 -24       48.32       52.54     22.18 o 
  15   4 -24      593.40      628.81     32.86 o 
  16   4 -24      676.72      752.41     31.04 o 
  17   4 -24      381.42      397.85     21.65 o 
  18   4 -24       41.71       50.85     20.89 o 
  19   4 -24       39.11       79.43     18.65 o 
   1   5 -24       78.95       75.55     15.97 o 
   2   5 -24      989.81     1017.30     27.21 o 
   3   5 -24     1090.27     1142.61     27.20 o 
   4   5 -24     6671.83     6580.27     47.35 o 
   5   5 -24     1982.88     2046.96     28.94 o 
   6   5 -24      703.47      696.24     23.67 o 
   7   5 -24      204.04      197.16     21.40 o 
   8   5 -24      313.81      373.21     24.03 o 
   9   5 -24      616.11      658.83     25.33 o 
  10   5 -24      357.50      314.54     22.22 o 
  11   5 -24      551.42      487.07     28.30 o 
  12   5 -24     1765.74     1807.92     32.01 o 
  13   5 -24      445.70      403.63     20.09 o 
  14   5 -24       39.65       50.53     20.60 o 
  15   5 -24       95.83       96.63     22.61 o 
  16   5 -24       97.41      139.53     20.63 o 
  17   5 -24      105.82      124.09     21.60 o 
  18   5 -24      136.78      164.12     19.05 o 
  19   5 -24       62.41       64.94     22.77 o 
   0   6 -24     2746.12     2621.27     38.52 o 
   1   6 -24     1932.31     1976.79     27.64 o 
   2   6 -24      292.83      256.75     18.00 o 
   3   6 -24     2087.34     2076.94     42.79 o 
   4   6 -24      277.94      304.09     22.26 o 
   5   6 -24     3102.03     3011.39     46.87 o 
   6   6 -24     1747.42     1725.91     39.26 o 
   7   6 -24      312.50      308.51     21.49 o 
   8   6 -24      109.73      114.78     19.67 o 
   9   6 -24      201.15      182.40     20.63 o 
  10   6 -24       21.44       30.43     22.19 o 
  11   6 -24      122.09      118.07     22.57 o 
  12   6 -24      342.63      356.70     23.28 o 
  13   6 -24       80.66       66.50     20.61 o 
  14   6 -24      103.47      130.32     22.62 o 
  15   6 -24       39.47       43.98     19.42 o 
  16   6 -24       70.63       85.97     24.88 o 
  17   6 -24      540.35      522.60     34.86 o 
  18   6 -24        6.61       12.65     21.65 o 
   1   7 -24     1226.67     1188.15     32.37 o 
   2   7 -24        2.41       -4.19     19.72 o 
   3   7 -24       11.66       17.10     23.40 o 
   4   7 -24      386.68      365.66     25.82 o 
   5   7 -24      425.49      389.53     25.52 o 
   6   7 -24      141.33      120.54     22.88 o 
   7   7 -24        5.09       -2.78     30.46 o 
   8   7 -24      659.64      622.36     30.62 o 
   9   7 -24      714.24      746.98     25.20 o 
  10   7 -24      345.30      289.84     42.47 o 
  11   7 -24      495.36      493.95     29.26 o 
  12   7 -24      784.07      840.67     52.71 o 
  13   7 -24       31.50       21.26     27.87 o 
  14   7 -24      321.10      352.05     40.90 o 
  15   7 -24      151.31      193.76     23.05 o 
  16   7 -24      163.95      188.51     19.81 o 
  17   7 -24        2.18       10.40     21.93 o 
   0   8 -24     1498.49     1230.73     58.75 o 
   1   8 -24      862.98      713.83     38.09 o 
   2   8 -24      521.68      426.46     33.13 o 
   3   8 -24      723.22      702.65     36.50 o 
   4   8 -24       99.43      115.43     30.93 o 
   5   8 -24      161.19      126.22     50.32 o 
   6   8 -24      168.02      168.95     50.60 o 
   7   8 -24      107.84       81.37     31.59 o 
   8   8 -24       28.54       31.34     31.34 o 
   9   8 -24      320.64      305.99     34.66 o 
  10   8 -24      528.79      530.19     51.44 o 
  11   8 -24      301.05      307.16     27.90 o 
  12   8 -24      670.66      720.55     31.91 o 
  13   8 -24      770.56      890.04     47.79 o 
  14   8 -24      244.89      255.47     22.20 o 
  15   8 -24       29.50       38.11     16.74 o 
   1   9 -24      157.99      144.81     29.49 o 
   2   9 -24        4.92       18.89     27.21 o 
   3   9 -24      569.58      594.85     50.88 o 
   4   9 -24     1265.03     1154.83     59.88 o 
   5   9 -24     1279.75     1151.46     58.75 o 
   6   9 -24      111.15       82.09     44.14 o 
   7   9 -24      261.59      223.21     45.82 o 
   8   9 -24      151.30      144.21     46.10 o 
   9   9 -24      106.59       95.86     42.45 o 
  10   9 -24        6.73       14.34     37.39 o 
  11   9 -24      187.45      202.40     39.36 o 
  12   9 -24       48.35       14.62     34.86 o 
  13   9 -24       34.96       46.67     29.80 o 
   1  10 -24       31.40       49.20     34.86 o 
   2  10 -24      159.35      144.21     37.39 o 
   3  10 -24      173.63      208.31     38.79 o 
   4  10 -24     1137.77     1059.81     49.48 o 
   5  10 -24      300.48      313.45     39.92 o 
   6  10 -24      210.95      256.94     38.79 o 
   7  10 -24      381.95      416.34     39.92 o 
   8  10 -24        5.62       10.96     32.89 o 
   9  10 -24      120.89      102.89     31.77 o 
  10  10 -24       88.16      127.07     30.92 o 
  11  10 -24       54.87       36.26     26.71 o 
   2   0 -23      146.93      187.09     23.41 o 
   4   0 -23       89.67       78.01     22.78 o 
   6   0 -23      375.92      449.51     65.50 o 
   8   0 -23      164.84      108.51     64.94 o 
  10   0 -23      890.04      863.73     28.16 o 
  12   0 -23     3456.97     3413.04     55.34 o 
  14   0 -23      267.28      202.12     32.34 o 
  16   0 -23     1759.50     1565.34     41.61 o 
  18   0 -23     2568.33     2730.73     56.79 o 
  20   0 -23     2288.99     2450.22     53.13 o 
   0   1 -23     1882.08     1768.73     25.85 o 
   1   1 -23     4317.47     4318.22     54.01 o 
   2   1 -23     1682.01     1783.57     30.43 o 
   3   1 -23     4485.40     4660.28     78.98 o 
   4   1 -23      193.01      233.57     17.62 o 
   5   1 -23     1335.37     1374.69     37.70 o 
   6   1 -23      284.29      277.51     45.78 o 
   7   1 -23     1778.94     1665.56     79.28 o 
   8   1 -23      167.86      237.60     49.97 o 
   9   1 -23      133.92      144.65     22.22 o 
  10   1 -23      108.73       97.08     20.95 o 
  11   1 -23     3361.90     3351.85     34.01 o 
  12   1 -23      568.34      530.22     22.51 o 
  13   1 -23      512.95      486.84     21.92 o 
  14   1 -23      204.32      166.07     19.51 o 
  15   1 -23       96.58       87.69     21.75 o 
  16   1 -23       50.32       32.53     20.50 o 
  17   1 -23       82.27       72.34     24.61 o 
  18   1 -23        6.88       17.57     21.53 o 
  19   1 -23      132.21      138.77     19.87 o 
  20   1 -23       15.46        3.73     21.00 o 
  21   1 -23       65.99       58.95     17.24 o 
   1   2 -23     1851.33     1847.18     28.41 o 
   2   2 -23      111.42      113.47     20.14 o 
   3   2 -23     2286.64     2486.25     44.23 o 
   4   2 -23     1119.37     1180.78     30.68 o 
   5   2 -23       85.81       85.65     25.99 o 
   6   2 -23     1985.54     2044.03    137.47 o 
   7   2 -23      672.86      529.91     82.09 o 
   8   2 -23       45.57       48.98     29.37 o 
   9   2 -23      274.74      319.74     19.86 o 
  10   2 -23      195.90      201.06     19.97 o 
  11   2 -23       62.06       55.76     18.65 o 
  12   2 -23     5300.70     4954.17     44.17 o 
  13   2 -23      260.98      309.62     21.20 o 
  14   2 -23     2637.06     2537.34     47.55 o 
  15   2 -23      362.53      346.78     24.22 o 
  16   2 -23      143.02      160.92     21.65 o 
  17   2 -23      328.33      290.19     25.41 o 
  18   2 -23     3205.89     3203.87     38.35 o 
  19   2 -23      111.16       91.60     19.17 o 
  20   2 -23      566.13      502.83     18.04 o 
  21   2 -23      396.79      391.78     17.39 o 
   0   3 -23      485.36      603.94     31.83 o 
   1   3 -23      370.28      362.23     20.53 o 
   2   3 -23     2454.06     2550.81     33.63 o 
   3   3 -23     2984.72     2837.53     49.30 o 
   4   3 -23      668.33      712.49     29.08 o 
   5   3 -23     2053.16     1985.57     44.92 o 
   6   3 -23     1157.72     1153.81     56.79 o 
   7   3 -23      102.44      128.19     34.02 o 
   8   3 -23      969.30     1025.99     30.87 o 
   9   3 -23     2861.42     2940.24     41.62 o 
  10   3 -23     5370.95     5021.16     80.00 o 
  11   3 -23     2353.03     2167.40     34.43 o 
  12   3 -23      598.08      588.23     23.81 o 
  13   3 -23      322.37      302.25     21.25 o 
  14   3 -23      175.69      186.90     20.24 o 
  15   3 -23      948.03      860.87     26.55 o 
  16   3 -23       19.02       16.62     20.09 o 
  17   3 -23      284.43      282.42     23.25 o 
  18   3 -23      144.14      138.10     20.71 o 
  19   3 -23     1155.87     1174.75     24.59 o 
  20   3 -23        4.93       22.48     16.30 o 
   1   4 -23      488.00      498.91     24.29 o 
   2   4 -23     3312.56     3283.00     39.71 o 
   3   4 -23      313.15      259.64     23.34 o 
   4   4 -23      519.17      545.32     25.84 o 
   5   4 -23       21.92       58.92     21.84 o 
   6   4 -23     4181.96     4316.90     43.85 o 
   7   4 -23      449.58      504.90     27.42 o 
   8   4 -23     1217.17     1111.79     32.77 o 
   9   4 -23     1262.43     1166.52     33.24 o 
  10   4 -23     1805.15     1587.60     36.66 o 
  11   4 -23      206.28      165.17     24.07 o 
  12   4 -23      225.03      187.79     24.10 o 
  13   4 -23      283.53      251.45     23.46 o 
  14   4 -23      340.31      336.84     20.89 o 
  15   4 -23       26.27       40.87     17.93 o 
  16   4 -23      398.10      375.65     21.15 o 
  17   4 -23      184.96      197.95     21.28 o 
  18   4 -23     1147.39     1191.94     30.72 o 
  19   4 -23       27.63       35.80     18.27 o 
  20   4 -23      253.81      283.93     24.74 o 
   0   5 -23     1621.39     1607.31     47.77 o 
   1   5 -23       66.94       52.89     17.13 o 
   2   5 -23     5193.67     5232.29     57.22 o 
   3   5 -23     1224.72     1292.76     25.70 o 
   4   5 -23       99.40       69.04     16.87 o 
   5   5 -23     1508.92     1542.53     49.22 o 
   6   5 -23     2102.56     2126.46     43.02 o 
   7   5 -23       24.61       33.27     20.38 o 
   8   5 -23     8773.08     8736.36    116.05 o 
   9   5 -23      776.57      740.45     26.33 o 
  10   5 -23      172.78      137.87     25.68 o 
  11   5 -23      933.92      857.29     32.10 o 
  12   5 -23     1981.45     1914.20     33.79 o 
  13   5 -23      326.20      279.32     19.63 o 
  14   5 -23       11.24       11.04     20.84 o 
  15   5 -23      366.09      386.10     25.92 o 
  16   5 -23      222.17      263.40     22.09 o 
  17   5 -23      200.29      191.90     23.44 o 
  18   5 -23       64.98       60.73     18.84 o 
  19   5 -23       53.33       53.69     25.58 o 
   1   6 -23      897.93      850.74     22.03 o 
   2   6 -23      128.95      106.54     17.86 o 
   3   6 -23     1096.72     1084.64     33.58 o 
   4   6 -23       16.22       26.84     22.25 o 
   5   6 -23     1557.55     1391.54     45.65 o 
   6   6 -23      935.16      996.02     34.00 o 
   7   6 -23       62.54       54.23     19.65 o 
   8   6 -23      208.19      193.76     20.54 o 
   9   6 -23      159.48      182.54     20.67 o 
  10   6 -23       39.98       57.74     21.66 o 
  11   6 -23     1042.91     1028.29     36.03 o 
  12   6 -23     1082.29      940.36     27.31 o 
  13   6 -23      225.11      194.12     21.82 o 
  14   6 -23      573.87      619.85     25.99 o 
  15   6 -23      242.64      222.61     22.00 o 
  16   6 -23      247.85      282.43     25.80 o 
  17   6 -23      168.70      163.61     30.64 o 
  18   6 -23       15.42       -3.65     25.58 o 
   0   7 -23     1270.39     1072.70     39.66 o 
   1   7 -23      128.86      135.58     24.83 o 
   2   7 -23      224.44      229.12     21.47 o 
   3   7 -23      493.60      475.90     25.82 o 
   4   7 -23      244.33      190.50     24.24 o 
   5   7 -23      812.32      792.68     28.06 o 
   6   7 -23     1091.40     1024.55     73.23 o 
   7   7 -23      402.96      403.48     56.36 o 
   8   7 -23     1218.38     1146.63     39.23 o 
   9   7 -23      601.18      648.51     46.77 o 
  10   7 -23      128.91      109.70     25.92 o 
  11   7 -23        0.99      -19.94     25.25 o 
  12   7 -23       73.09       46.24     24.20 o 
  13   7 -23      111.13       88.85     28.57 o 
  14   7 -23      529.12      573.43     30.96 o 
  15   7 -23      377.50      363.10     27.35 o 
  16   7 -23       38.37       34.97     20.97 o 
  17   7 -23       24.91       40.20     24.46 o 
   1   8 -23      971.40      865.85     37.47 o 
   2   8 -23     1643.18     1564.31     43.38 o 
   3   8 -23      219.09      240.24     32.30 o 
   4   8 -23     1530.68     1527.10     46.38 o 
   5   8 -23      549.07      564.20     57.07 o 
   6   8 -23     4953.42     4335.40     95.30 o 
   7   8 -23       57.97       32.98     31.80 o 
   8   8 -23      727.36      696.84     42.03 o 
   9   8 -23      816.03      851.04     40.14 o 
  10   8 -23      178.91      203.50     29.66 o 
  11   8 -23        3.40        8.96     26.42 o 
  12   8 -23      244.64      284.03     28.15 o 
  13   8 -23      281.14      264.60     25.73 o 
  14   8 -23      134.63      176.47     32.89 o 
  15   8 -23       67.60       55.30     18.16 o 
   0   9 -23      378.67      368.26     46.67 o 
   1   9 -23       77.68       73.48     28.88 o 
   2   9 -23     2047.47     1972.88     66.06 o 
   3   9 -23      203.35      199.87     46.10 o 
   4   9 -23      716.21      654.72     53.69 o 
   5   9 -23      943.79      912.51     56.22 o 
   6   9 -23     1039.13      849.26     55.38 o 
   7   9 -23      331.11      290.96     48.07 o 
   8   9 -23      971.76      965.08     57.07 o 
   9   9 -23        1.22      -26.99     43.01 o 
  10   9 -23       13.55        9.28     37.95 o 
  11   9 -23      332.69      321.88     43.01 o 
  12   9 -23       72.43       77.31     36.55 o 
  13   9 -23        6.67       -2.25     31.77 o 
  14   9 -23      401.50      478.74     29.52 o 
   2  10 -23      471.37      430.67     41.32 o 
   3  10 -23      154.55      192.28     38.79 o 
   4  10 -23        3.36       16.30     37.11 o 
   5  10 -23      999.80      947.37     48.35 o 
   6  10 -23      226.60      221.80     39.64 o 
   7  10 -23      485.03      427.86     42.45 o 
   8  10 -23       84.67      116.94     37.11 o 
   9  10 -23      163.08      124.82     32.89 o 
  10  10 -23       43.62       35.42     31.77 o 
  11  10 -23       38.06       31.77     26.43 o 
  12  10 -23       73.77       62.69     23.33 o 
   0   0 -22    24388.91    24843.79    118.63 o 
   2   0 -22      494.93      545.29     25.88 o 
   4   0 -22      360.89      397.70     25.97 o 
   6   0 -22    15614.91    16314.67    222.36 o 
   8   0 -22       14.44       -8.15     58.19 o 
  10   0 -22     1803.53     1853.47     38.62 o 
  12   0 -22     1268.33     1249.10     41.54 o 
  14   0 -22     4694.88     4458.43     60.86 o 
  16   0 -22     1501.86     1385.28     69.44 o 
  18   0 -22      476.97      499.29     30.18 o 
  20   0 -22      154.13      140.56     32.61 o 
   1   1 -22     4314.96     4372.56     34.12 o 
   2   1 -22     4179.82     4195.23     34.09 o 
   3   1 -22     3343.12     3649.77     72.10 o 
   4   1 -22      115.74      138.69     16.64 o 
   5   1 -22     3834.65     3867.26     74.10 o 
   6   1 -22      674.25      664.26     50.70 o 
   7   1 -22     2032.49     1995.94     67.17 o 
   8   1 -22     1454.04     1728.57     66.43 o 
   9   1 -22      392.69      430.67     69.15 o 
  10   1 -22      433.08      436.51     22.41 o 
  11   1 -22     1938.36     1918.89     27.32 o 
  12   1 -22     3570.48     3559.12     71.98 o 
  13   1 -22      551.09      521.81     23.48 o 
  14   1 -22        8.87       -6.47     18.38 o 
  15   1 -22       84.11       54.71     18.45 o 
  16   1 -22     2706.94     2435.93     48.29 o 
  17   1 -22      194.60      202.32     20.81 o 
  18   1 -22      706.22      685.52     26.94 o 
  19   1 -22      268.25      242.93     20.87 o 
  20   1 -22       72.57       36.20     23.33 o 
  21   1 -22      426.21      443.69     33.31 o 
   0   2 -22      265.56      289.28     16.65 o 
   1   2 -22     1340.42     1425.11     23.29 o 
   2   2 -22     1368.94     1308.84     52.42 o 
   3   2 -22      548.66      554.96     23.89 o 
   4   2 -22      876.32      840.51     28.18 o 
   5   2 -22     1279.95     1401.32     37.05 o 
   6   2 -22     1444.60     1451.42     58.54 o 
   7   2 -22       57.79       27.83     68.59 o 
   8   2 -22      795.24      840.26     91.64 o 
   9   2 -22      119.22      127.40     29.72 o 
  10   2 -22      170.67      192.01     19.25 o 
  11   2 -22      638.94      663.07     21.00 o 
  12   2 -22     1803.33     1738.36     28.59 o 
  13   2 -22      724.46      641.85     22.96 o 
  14   2 -22     3158.56     3148.04     81.15 o 
  15   2 -22     3418.51     3212.12     86.35 o 
  16   2 -22      542.18      518.14     24.78 o 
  17   2 -22      129.91      102.60     24.17 o 
  18   2 -22      317.21      297.68     24.04 o 
  19   2 -22       38.34       30.49     19.02 o 
  20   2 -22       43.73       57.11     16.26 o 
  21   2 -22      158.30      157.14     17.55 o 
   1   3 -22      398.00      382.66     20.71 o 
   2   3 -22       49.93       68.44     19.00 o 
   3   3 -22     2240.24     2309.92     74.82 o 
   4   3 -22      722.11      655.90     27.14 o 
   5   3 -22      416.47      431.63     31.70 o 
   6   3 -22       40.18      102.12     42.56 o 
   7   3 -22     1002.45     1038.45    106.82 o 
   8   3 -22      262.99      246.41     26.42 o 
   9   3 -22       11.56       34.33     25.51 o 
  10   3 -22      127.43      126.35     23.43 o 
  11   3 -22     1607.44     1716.29     40.21 o 
  12   3 -22     2870.30     2929.83     88.61 o 
  13   3 -22      217.79      196.33     20.91 o 
  14   3 -22      370.37      347.32     22.27 o 
  15   3 -22      718.64      767.21     23.31 o 
  16   3 -22     1313.68     1287.80     32.41 o 
  17   3 -22     1218.35     1178.46     37.24 o 
  18   3 -22      698.59      730.05     25.64 o 
  19   3 -22      111.54      139.19     18.54 o 
  20   3 -22      710.15      707.12     20.65 o 
   0   4 -22     5292.81     5367.98     91.36 o 
   1   4 -22      204.19      208.27     21.17 o 
   2   4 -22     1151.23     1110.49     27.66 o 
   3   4 -22      569.40      595.71     24.53 o 
   4   4 -22      170.60      215.93     22.45 o 
   5   4 -22      394.03      494.21     76.75 o 
   6   4 -22      197.21      199.70     30.27 o 
   7   4 -22      725.62      777.25     30.08 o 
   8   4 -22     3104.15     3263.60     42.63 o 
   9   4 -22     2875.34     2771.55     50.96 o 
  10   4 -22     1000.90      944.92     36.93 o 
  11   4 -22      637.23      571.26     27.25 o 
  12   4 -22     2104.33     1884.26     36.86 o 
  13   4 -22      105.10      119.52     22.29 o 
  14   4 -22     1256.68     1195.30     32.38 o 
  15   4 -22        4.33        0.41     18.00 o 
  16   4 -22     2770.09     2602.62     47.03 o 
  17   4 -22        0.74        5.57     17.24 o 
  18   4 -22      257.11      274.53     19.94 o 
  19   4 -22       73.66       81.83     21.27 o 
  20   4 -22      428.00      406.50     25.58 o 
   1   5 -22      346.92      335.34     22.92 o 
   2   5 -22     2820.33     2976.73    144.73 o 
   3   5 -22      268.57      280.46     23.30 o 
   4   5 -22     1210.46     1307.58     28.56 o 
   5   5 -22      769.56      733.13     26.39 o 
   6   5 -22     1862.03     1944.97     69.55 o 
   7   5 -22      863.30      945.36     25.48 o 
   8   5 -22     1079.29      990.90     26.19 o 
   9   5 -22        2.63       11.55     27.64 o 
  10   5 -22      144.64      112.19     27.11 o 
  11   5 -22     2576.97     2432.05     50.26 o 
  12   5 -22       49.75       51.20     22.84 o 
  13   5 -22      286.98      287.79     24.09 o 
  14   5 -22      434.75      482.55     24.13 o 
  15   5 -22     1233.62     1296.24     27.73 o 
  16   5 -22      830.39      876.15     27.13 o 
  17   5 -22      102.98      112.24     18.87 o 
  18   5 -22      183.23      188.21     20.87 o 
  19   5 -22      350.19      353.65     28.11 o 
   0   6 -22     2223.39     2051.61     35.43 o 
   1   6 -22       93.97       80.36     17.23 o 
   2   6 -22     1429.47     1480.71     24.97 o 
   3   6 -22     2043.71     2027.22     49.99 o 
   4   6 -22      289.31      281.85     24.92 o 
   5   6 -22      781.96      812.46     28.40 o 
   6   6 -22     2486.18     2301.02     60.25 o 
   7   6 -22       66.78       76.93     20.66 o 
   8   6 -22      290.62      279.26     21.28 o 
   9   6 -22     1117.74     1166.61     26.81 o 
  10   6 -22     3274.70     2938.68     44.36 o 
  11   6 -22     1323.20     1291.32     30.22 o 
  12   6 -22      226.60      240.99     28.87 o 
  13   6 -22      235.65      240.80     22.07 o 
  14   6 -22       39.30       26.03     19.82 o 
  15   6 -22      890.52      869.46     26.09 o 
  16   6 -22       41.81       71.35     25.76 o 
  17   6 -22       88.25      106.82     32.89 o 
  18   6 -22        0.36       16.59     26.99 o 
  19   6 -22     1272.39     1357.80     30.08 o 
   1   7 -22     1209.26     1126.05     41.59 o 
   2   7 -22     1080.29     1131.66     62.79 o 
   3   7 -22      135.40      132.70     24.15 o 
   4   7 -22      842.88      903.89     41.96 o 
   5   7 -22     1413.42     1324.10     30.78 o 
   6   7 -22      126.17      105.98     45.54 o 
   7   7 -22      159.71      190.60     53.13 o 
   8   7 -22      584.25      632.71    108.51 o 
   9   7 -22       98.60       78.24     26.50 o 
  10   7 -22      397.15      398.34     28.13 o 
  11   7 -22       15.50        8.98     25.99 o 
  12   7 -22      433.58      409.09     32.81 o 
  13   7 -22       19.65       42.77     29.69 o 
  14   7 -22       41.61       16.06     27.86 o 
  15   7 -22      243.41      245.69     27.07 o 
  16   7 -22       54.86       37.23     21.96 o 
  17   7 -22       12.36       -5.90     24.18 o 
   0   8 -22      221.36      216.46     48.07 o 
   1   8 -22      213.78      176.14     29.98 o 
   2   8 -22       40.36       48.93     29.77 o 
   3   8 -22      698.85      704.14     85.32 o 
   4   8 -22     1385.99     1384.49     42.21 o 
   5   8 -22      554.47      522.88     56.22 o 
   6   8 -22      454.56      431.80     53.97 o 
   7   8 -22      117.25       51.99     32.37 o 
   8   8 -22      233.72      236.72     34.74 o 
   9   8 -22      555.85      537.02     37.94 o 
  10   8 -22        6.99        0.80     23.01 o 
  11   8 -22       28.30       32.75     28.59 o 
  12   8 -22      256.46      315.27     41.18 o 
  13   8 -22      120.76      132.05     25.71 o 
  14   8 -22       36.35       45.07     22.69 o 
  15   8 -22       12.59       -6.57     20.12 o 
  16   8 -22      184.16      165.58     21.93 o 
   1   9 -22      469.64      450.74     33.37 o 
   2   9 -22      231.39      212.81     43.85 o 
   3   9 -22      926.09      842.51     54.26 o 
   4   9 -22      803.71      807.65     56.22 o 
   5   9 -22      887.36      956.93     58.19 o 
   6   9 -22      298.75      273.81     48.35 o 
   7   9 -22      560.24      529.63     51.44 o 
   8   9 -22        3.82       -5.34     46.10 o 
   9   9 -22      124.24       83.77     45.26 o 
  10   9 -22      482.00      467.78     45.54 o 
  11   9 -22      428.00      415.21     45.26 o 
  12   9 -22       65.36       46.67     35.14 o 
  13   9 -22       90.43       52.85     30.64 o 
  14   9 -22       75.23       56.22     29.80 o 
   2  10 -22      861.44      792.75     46.38 o 
   3  10 -22      507.76      502.36     44.70 o 
   4  10 -22      105.88       40.76     38.23 o 
   5  10 -22      652.91      610.31     45.54 o 
   6  10 -22      219.15      195.10     40.76 o 
   7  10 -22      152.27      119.76     39.36 o 
   8  10 -22      813.70      751.15     45.54 o 
   9  10 -22       28.09        8.71     32.61 o 
  10  10 -22      175.37      149.84     33.45 o 
  11  10 -22       76.58       62.13     28.11 o 
  12  10 -22        5.96        5.06     23.33 o 
   7  11 -22       72.74       58.47     23.61 o 
   2   0 -21      344.50      302.78     28.96 o 
   4   0 -21      763.61      650.57     28.35 o 
   6   0 -21      588.41      566.17     63.25 o 
   8   0 -21     7360.11     8049.25    169.51 o 
  10   0 -21      428.37      345.15     22.34 o 
  12   0 -21     5454.31     5561.41     65.79 o 
  14   0 -21      334.18      281.98     32.25 o 
  16   0 -21     4951.79     4881.25     61.96 o 
  18   0 -21      928.91      955.38     51.73 o 
  20   0 -21      256.00      249.07     39.36 o 
  22   0 -21      880.25      923.75     28.39 o 
   0   1 -21     5523.64     5611.54     82.79 o 
   1   1 -21     1262.31     1225.09     21.27 o 
   2   1 -21     6696.64     7312.73     77.91 o 
   3   1 -21     4078.02     4047.73     56.74 o 
   4   1 -21     2780.37     2882.30     31.68 o 
   5   1 -21     1686.40     1736.48     46.58 o 
   6   1 -21     1717.91     1913.60    102.61 o 
   7   1 -21      578.83      608.40     61.85 o 
   8   1 -21      863.11     1108.56     57.48 o 
   9   1 -21       99.40      135.78     68.87 o 
  10   1 -21      526.47      518.35     22.40 o 
  11   1 -21     2785.55     2737.51     39.50 o 
  12   1 -21     1718.85     1689.22     28.05 o 
  13   1 -21      379.45      376.72     21.70 o 
  14   1 -21     1335.58     1396.74     29.81 o 
  15   1 -21      363.48      352.03     21.02 o 
  16   1 -21      660.22      581.69     24.64 o 
  17   1 -21      378.97      321.50     27.27 o 
  18   1 -21      118.76       88.75     23.31 o 
  19   1 -21      166.91      157.56     21.72 o 
  20   1 -21       41.08       21.81     17.59 o 
  21   1 -21      157.16      149.95     20.37 o 
   1   2 -21      685.69      708.35     15.77 o 
   2   2 -21      366.54      376.17     24.06 o 
   3   2 -21     3007.60     2999.66     50.84 o 
   4   2 -21      126.12      118.93     24.78 o 
   5   2 -21     3468.10     3518.22    108.93 o 
   6   2 -21     7200.93     7484.76    174.01 o 
   7   2 -21      184.04      242.60     75.06 o 
   9   2 -21      801.85     1049.69     95.02 o 
  10   2 -21     2636.74     2749.53     30.74 o 
  11   2 -21     1373.36     1366.25     23.45 o 
  12   2 -21     1672.75     1571.93     24.61 o 
  13   2 -21      461.62      440.54     22.09 o 
  14   2 -21      476.06      390.31     26.01 o 
  15   2 -21     1261.34     1218.96     41.39 o 
  16   2 -21     1106.65      993.05     28.08 o 
  17   2 -21       43.26       19.52     24.85 o 
  18   2 -21       61.84       68.07     22.73 o 
  19   2 -21       29.76       23.31     20.38 o 
  20   2 -21      165.22      168.89     17.82 o 
  21   2 -21      646.46      718.80     42.45 o 
   0   3 -21     8332.93     8124.10     71.86 o 
   1   3 -21     2048.32     2096.09     29.74 o 
   2   3 -21     8014.13     8285.28     51.95 o 
   3   3 -21      244.28      294.19     25.89 o 
   4   3 -21     1684.75     1834.75     59.11 o 
   5   3 -21     3055.86     2980.91    152.61 o 
   6   3 -21      508.76      563.22     46.81 o 
   7   3 -21     1105.07     1115.48     96.99 o 
   9   3 -21     1298.30     1352.63     42.49 o 
  10   3 -21      610.66      659.73     30.39 o 
  11   3 -21     1554.27     1531.17     43.88 o 
  12   3 -21       23.33        5.23     20.76 o 
  13   3 -21      661.01      688.20     23.98 o 
  14   3 -21       97.93       73.30     19.99 o 
  15   3 -21      365.26      370.30     21.33 o 
  16   3 -21       18.69       37.48     18.52 o 
  17   3 -21      515.62      494.17     26.88 o 
  18   3 -21       85.09       55.14     21.98 o 
  19   3 -21      905.10      915.05     24.11 o 
  20   3 -21       14.11       21.29     15.41 o 
   1   4 -21      295.92      301.16     20.94 o 
   2   4 -21     4921.14     4615.56     78.92 o 
   3   4 -21      438.61      412.75     25.08 o 
   4   4 -21     3386.75     3188.23     60.68 o 
   5   4 -21      232.26      421.96     82.37 o 
   6   4 -21      752.07      928.25     98.95 o 
   7   4 -21     2674.64     2869.73    103.03 o 
   8   4 -21     5084.16     5418.91    106.40 o 
   9   4 -21      378.24      397.81     34.42 o 
  10   4 -21      506.38      498.51     38.49 o 
  11   4 -21     1005.07      937.41     33.61 o 
  12   4 -21      377.16      324.12     29.68 o 
  13   4 -21      149.34      170.05     20.80 o 
  14   4 -21      274.07      267.39     21.21 o 
  15   4 -21       41.41       26.65     19.01 o 
  16   4 -21      124.26      119.42     18.54 o 
  17   4 -21      115.98      138.67     19.28 o 
  18   4 -21      113.62      148.80     20.25 o 
  19   4 -21       39.57       44.39     16.21 o 
  20   4 -21      577.63      567.41     32.47 o 
   0   5 -21     2848.92     2747.51     75.62 o 
   1   5 -21      337.48      329.69     23.82 o 
   2   5 -21      654.35      744.34     25.98 o 
   3   5 -21     1361.61     1455.20     92.33 o 
   4   5 -21     2302.00     2188.22     52.29 o 
   5   5 -21      574.69      538.69     24.46 o 
   6   5 -21      460.34      448.94     21.19 o 
   7   5 -21     1081.87     1113.23     28.48 o 
   8   5 -21     2369.88     2453.02     50.07 o 
   9   5 -21      311.85      266.58     35.22 o 
  10   5 -21      100.55       75.40     31.59 o 
  11   5 -21      319.95      312.61     29.27 o 
  12   5 -21      543.65      597.67     30.78 o 
  13   5 -21      860.31      833.32     28.11 o 
  14   5 -21      617.75      615.45     25.42 o 
  15   5 -21      106.73      124.46     21.49 o 
  16   5 -21      913.51      935.61     27.58 o 
  17   5 -21      177.50      210.00     20.79 o 
  18   5 -21       75.83       66.37     26.14 o 
  19   5 -21      148.16      153.21     30.92 o 
  20   5 -21      119.07       94.74     20.52 o 
   1   6 -21      234.71      290.87     18.20 o 
   2   6 -21       74.92       67.31     17.12 o 
   3   6 -21     1652.00     1578.09     31.22 o 
   4   6 -21       31.58       40.00     21.24 o 
   5   6 -21      959.48     1045.32     29.14 o 
   6   6 -21     3768.18     3584.76     52.24 o 
   7   6 -21     1567.67     1579.02     31.02 o 
   8   6 -21     1105.62     1207.02     31.81 o 
   9   6 -21      780.08      853.89     27.50 o 
  10   6 -21     1563.61     1487.17     36.21 o 
  11   6 -21     1888.17     1817.12     37.67 o 
  12   6 -21      766.66      704.97     26.74 o 
  13   6 -21      117.80      115.39     22.02 o 
  14   6 -21      277.67      266.57     21.92 o 
  15   6 -21      424.14      415.18     42.31 o 
  16   6 -21     2704.78     2864.24     45.06 o 
  17   6 -21       19.54       23.90     31.77 o 
  18   6 -21       66.52       76.18     27.27 o 
  19   6 -21      511.36      597.09     26.43 o 
   0   7 -21     1703.05     1615.87     42.43 o 
   1   7 -21     1119.43     1102.92     31.19 o 
   2   7 -21      318.67      341.70     25.95 o 
   3   7 -21      349.18      304.68     25.19 o 
   4   7 -21       93.42       44.67     27.87 o 
   5   7 -21      157.36      136.79     28.33 o 
   6   7 -21        9.58       15.46     44.70 o 
   7   7 -21      866.86      793.31     62.41 o 
   8   7 -21      632.74      702.90     73.09 o 
   9   7 -21      449.94      446.42     37.77 o 
  10   7 -21      628.60      565.03     34.65 o 
  11   7 -21      294.02      281.31     34.04 o 
  12   7 -21      166.31      167.07     26.46 o 
  13   7 -21      186.82      153.04     31.06 o 
  14   7 -21        3.69       -9.07     27.25 o 
  15   7 -21      111.41      134.46     27.78 o 
  16   7 -21       44.21       55.97     22.28 o 
  17   7 -21      243.40      263.13     27.83 o 
  18   7 -21       51.67       64.94     20.24 o 
   1   8 -21      306.61      313.79     32.75 o 
   2   8 -21      806.89      816.54     37.02 o 
   3   8 -21      164.39      182.86     32.19 o 
   4   8 -21      394.88      420.55     52.85 o 
   5   8 -21      255.04      254.13     50.32 o 
   6   8 -21      116.24       80.40     46.10 o 
   7   8 -21       89.55       54.03     31.79 o 
   8   8 -21      749.56      647.62     40.39 o 
   9   8 -21      197.43      183.07     34.46 o 
  10   8 -21       37.30       25.75     24.28 o 
  11   8 -21      612.82      545.74     33.63 o 
  12   8 -21      147.09      160.82     33.17 o 
  13   8 -21        6.96       -9.59     24.91 o 
  14   8 -21      847.86      945.94     30.92 o 
  15   8 -21      350.45      392.34     24.52 o 
  16   8 -21      114.15      122.01     23.61 o 
   0   9 -21     2114.82     2088.71     65.22 o 
   1   9 -21      184.83      225.18     44.42 o 
   2   9 -21       10.78       -0.28     43.01 o 
   3   9 -21      209.85      217.59     46.38 o 
   4   9 -21       98.64       91.08     46.38 o 
   5   9 -21     1063.00     1027.20     60.72 o 
   6   9 -21       88.84       74.78     47.79 o 
   7   9 -21      952.03      825.36     57.35 o 
   8   9 -21       10.88        2.25     47.51 o 
   9   9 -21      173.11      178.79     47.79 o 
  10   9 -21       10.64       16.87     39.92 o 
  11   9 -21       68.80       43.57     41.89 o 
  12   9 -21       17.01       11.24     35.42 o 
  13   9 -21      109.35       76.18     32.33 o 
  14   9 -21      632.86      621.55     35.14 o 
   2  10 -21      133.61      114.70     38.79 o 
   3  10 -21      128.00      105.14     39.92 o 
   4  10 -21      163.36      175.98     41.04 o 
   5  10 -21      341.55      240.64     41.89 o 
   6  10 -21       71.55       61.85     38.51 o 
   7  10 -21      288.90      242.89     42.45 o 
   8  10 -21      422.98      399.47     42.17 o 
   9  10 -21       96.06      114.98     36.55 o 
  10  10 -21       16.44       29.80     32.05 o 
  11  10 -21      239.68      225.18     32.61 o 
  12  10 -21        9.50      -10.12     27.27 o 
   7  11 -21       21.80       23.05     24.74 o 
   8  11 -21      171.94      111.32     23.90 o 
   2   0 -20    28812.26    29114.12    206.34 o 
   4   0 -20       75.88       68.65     23.03 o 
   6   0 -20       35.02       48.63     52.01 o 
   8   0 -20     2612.60     2932.34    113.85 o 
  10   0 -20      349.42      378.47     35.78 o 
  12   0 -20      296.49      357.20     25.15 o 
  14   0 -20      223.89      172.60     34.55 o 
  16   0 -20     1276.84     1249.02     65.64 o 
  18   0 -20     1764.79     1718.08    129.03 o 
  20   0 -20        2.94       26.71     36.26 o 
  22   0 -20      455.47      417.18     25.86 o 
   1   1 -20      249.41      269.26     16.00 o 
   2   1 -20      997.44     1022.31     24.15 o 
   3   1 -20     6208.89     6134.99     90.22 o 
   4   1 -20      604.25      578.68     19.40 o 
   5   1 -20      871.17      963.69     30.35 o 
   6   1 -20     1793.21     2194.62     65.00 o 
   7   1 -20      662.94      651.61     61.28 o 
   8   1 -20      853.61     1141.50     56.90 o 
   9   1 -20       35.51      130.16     70.00 o 
  10   1 -20     1827.80     2101.36    114.13 o 
  11   1 -20     2089.28     2197.27     28.63 o 
  12   1 -20       34.04       29.68     18.00 o 
  13   1 -20      214.81      201.03     20.54 o 
  14   1 -20       33.94       34.69     20.47 o 
  15   1 -20      128.35      109.05     19.04 o 
  16   1 -20      447.65      467.84     25.53 o 
  17   1 -20      212.01      212.41     25.99 o 
  18   1 -20       69.07       45.43     23.98 o 
  19   1 -20       45.62       47.34     21.13 o 
  20   1 -20       55.49       94.41     18.47 o 
  21   1 -20      250.29      259.08     23.02 o 
  22   1 -20      434.45      449.92     30.50 o 
   0   2 -20     1917.46     1977.42     37.48 o 
   1   2 -20      409.45      451.86     14.01 o 
   2   2 -20     1371.90     1305.98     35.94 o 
   3   2 -20     8539.74     8772.41    107.21 o 
   4   2 -20     3111.63     2968.02    128.88 o 
   5   2 -20     5337.32     5624.94     90.50 o 
   6   2 -20    11327.67    13033.80    289.97 o 
   7   2 -20      836.11      886.08     78.71 o 
   8   2 -20       81.20       67.47     71.40 o 
   9   2 -20     1023.81     1056.16    105.42 o 
  10   2 -20       73.31       30.36     42.17 o 
  11   2 -20     2521.56     2533.62     43.13 o 
  12   2 -20      479.76      481.36     20.14 o 
  13   2 -20      885.74      909.05     26.74 o 
  14   2 -20      403.21      366.40     24.79 o 
  15   2 -20     1786.71     1660.82     38.21 o 
  16   2 -20      475.67      466.16     24.59 o 
  17   2 -20      152.16      100.78     26.17 o 
  18   2 -20       38.20       18.66     23.64 o 
  19   2 -20      147.38      122.44     20.93 o 
  20   2 -20     1203.99     1201.25     24.38 o 
  21   2 -20       48.98       75.06     13.89 o 
   1   3 -20     1682.57     1942.04     31.51 o 
   2   3 -20     2631.40     2620.58     31.39 o 
   3   3 -20     8049.70     8242.09    153.05 o 
   4   3 -20      748.57      760.01     26.16 o 
   5   3 -20     2598.83     2526.25     64.92 o 
   6   3 -20     2278.55     2553.41     82.09 o 
   7   3 -20      402.37      450.07     72.81 o 
   8   3 -20      469.19      539.75     80.96 o 
   9   3 -20      486.82      479.59     46.95 o 
  10   3 -20      404.25      357.60     26.80 o 
  11   3 -20      971.53      892.07     33.01 o 
  12   3 -20      799.26      776.13     32.26 o 
  13   3 -20      660.08      603.73     26.78 o 
  14   3 -20      168.36      174.04     20.64 o 
  15   3 -20      268.50      229.17     20.49 o 
  16   3 -20      429.10      423.53     21.00 o 
  17   3 -20      392.88      404.34     23.11 o 
  18   3 -20      128.18      106.89     21.56 o 
  19   3 -20      557.47      579.01     23.09 o 
  20   3 -20      208.28      209.54     17.57 o 
  21   3 -20       36.97       35.32     12.57 o 
   0   4 -20     8347.80     7116.78     80.12 o 
   1   4 -20      719.73      637.28     22.93 o 
   2   4 -20      182.15      204.88     19.29 o 
   3   4 -20       99.90      125.32     19.14 o 
   4   4 -20     2864.72     2673.03    120.02 o 
   5   4 -20      877.80     1019.90     92.77 o 
   6   4 -20     2961.35     3032.42    124.82 o 
   8   4 -20     1224.52     1355.23     40.67 o 
   9   4 -20     1763.40     1773.85     45.08 o 
  10   4 -20     1529.55     1611.06     46.07 o 
  11   4 -20     3949.61     3895.46     49.31 o 
  12   4 -20       79.67       62.22     26.98 o 
  13   4 -20      671.50      666.85     26.52 o 
  14   4 -20      363.20      374.49     24.50 o 
  15   4 -20       57.77       66.02     19.32 o 
  16   4 -20      111.27       67.67     19.17 o 
  17   4 -20      663.90      711.05     23.15 o 
  18   4 -20      461.84      502.60     25.90 o 
  19   4 -20       54.89       45.51     17.15 o 
  20   4 -20      130.98      160.23     14.29 o 
   1   5 -20       41.37       17.39     21.04 o 
   2   5 -20      151.75      148.37     24.09 o 
   3   5 -20     1711.61     1614.79     64.26 o 
   4   5 -20      185.22      211.79     36.55 o 
   5   5 -20      625.40      656.13     38.51 o 
   6   5 -20     1968.48     2072.99     33.50 o 
   7   5 -20      583.95      664.26     25.39 o 
   8   5 -20     1325.61     1373.68     83.63 o 
   9   5 -20        2.42       13.81     30.96 o 
  10   5 -20      284.92      229.31     28.25 o 
  11   5 -20      110.82      178.81     28.30 o 
  12   5 -20     1059.79     1093.77     34.41 o 
  13   5 -20     1627.03     1538.75     36.52 o 
  14   5 -20       21.75       23.19     24.33 o 
  15   5 -20      229.65      235.68     22.71 o 
  16   5 -20      712.25      737.58     27.53 o 
  17   5 -20       14.77       31.78     20.32 o 
  18   5 -20       46.80       42.35     21.45 o 
  19   5 -20       76.38       66.62     27.27 o 
  20   5 -20      226.28      180.20     25.02 o 
   0   6 -20     1236.36      984.19     48.07 o 
   1   6 -20      667.49      638.09     24.69 o 
   2   6 -20     2925.11     2867.46     49.30 o 
   3   6 -20       90.07      109.01     23.12 o 
   4   6 -20     6050.42     5815.02    104.44 o 
   5   6 -20       56.70       71.37     22.41 o 
   6   6 -20     1251.94     1184.56     53.46 o 
   7   6 -20     2162.76     2119.55     40.93 o 
   8   6 -20      994.49      989.70     41.04 o 
   9   6 -20      263.20      246.56     31.26 o 
  10   6 -20      373.08      362.78     29.32 o 
  11   6 -20       29.77       50.05     26.09 o 
  12   6 -20      128.13      109.18     26.34 o 
  13   6 -20      182.83      191.72     26.24 o 
  14   6 -20      137.89      153.23     21.38 o 
  15   6 -20      143.44      139.92     30.82 o 
  16   6 -20      228.40      236.42     30.31 o 
  17   6 -20       57.38       75.90     36.26 o 
  18   6 -20       83.21      100.92     31.77 o 
  19   6 -20      219.66      246.26     27.55 o 
   1   7 -20      108.91      137.55     30.12 o 
   2   7 -20     2326.90     2115.90     58.89 o 
   3   7 -20     1151.30     1034.60     60.02 o 
   4   7 -20      115.68       93.25     27.72 o 
   5   7 -20       34.78       10.40     44.14 o 
   6   7 -20      395.26      484.65     57.35 o 
   7   7 -20      905.04      926.56     64.38 o 
   8   7 -20      433.82      448.41     36.69 o 
   9   7 -20     1071.14     1049.34     45.27 o 
  10   7 -20      419.80      343.12     36.92 o 
  11   7 -20      102.65       81.10     27.13 o 
  12   7 -20      448.72      444.17     29.69 o 
  13   7 -20     1469.09     1420.27     34.82 o 
  14   7 -20      157.18      159.22     31.45 o 
  15   7 -20       31.35       45.05     27.09 o 
  16   7 -20      354.01      329.44     27.40 o 
  17   7 -20       42.18       25.86     30.08 o 
  18   7 -20       70.09       72.81     22.77 o 
   0   8 -20    10699.38    10133.17    122.85 o 
   1   8 -20      466.50      480.96     35.06 o 
   2   8 -20      303.52      316.37     32.20 o 
   3   8 -20      497.13      430.67     50.04 o 
   4   8 -20      507.49      450.63     50.88 o 
   5   8 -20      965.10      939.50     59.32 o 
   6   8 -20     7972.23     7009.39    117.51 o 
   7   8 -20      450.78      462.92     37.75 o 
   8   8 -20      186.51      176.82     45.40 o 
   9   8 -20      464.06      473.70     37.47 o 
  10   8 -20      121.03       95.82     25.39 o 
  11   8 -20      621.22      608.83     28.03 o 
  12   8 -20       12.39       38.50     29.15 o 
  13   8 -20       83.35       83.31     27.20 o 
  14   8 -20       59.09       39.60     24.70 o 
  15   8 -20      162.56      171.76     22.83 o 
  16   8 -20      345.66      385.13     27.27 o 
   1   9 -20      114.54       66.06     42.45 o 
   2   9 -20        9.33       39.08     43.29 o 
   3   9 -20       62.13       68.31     43.57 o 
   4   9 -20      986.07      970.14     56.79 o 
   5   9 -20       95.03       67.47     46.95 o 
   6   9 -20       12.74       22.21     48.35 o 
   7   9 -20      278.64      178.51     50.32 o 
   8   9 -20      474.50      437.14     54.54 o 
   9   9 -20      603.45      586.13     52.01 o 
  10   9 -20      370.28      346.90     46.67 o 
  11   9 -20       68.05       63.81     43.57 o 
  12   9 -20       21.37       19.68     37.67 o 
  13   9 -20       82.28       83.30     21.51 o 
  14   9 -20       94.09       92.33     17.16 o 
   3  10 -20      193.57      189.75     39.64 o 
   4  10 -20      206.81      207.18     41.89 o 
   5  10 -20        2.75        6.47     40.20 o 
   6  10 -20      320.07      260.88     42.45 o 
   7  10 -20      520.72      481.55     44.98 o 
   8  10 -20      877.01      848.69     48.07 o 
   9  10 -20       91.68       68.03     37.11 o 
  10  10 -20       18.92       23.90     32.89 o 
  11  10 -20      283.10      322.44     35.70 o 
  12  10 -20       41.89       89.11     30.08 o 
   7  11 -20      129.21      158.55     28.67 o 
   8  11 -20      214.84      162.49     25.58 o 
   9  11 -20       21.32       19.40     22.21 o 
   2   0 -19     1106.97     1383.82     30.62 o 
   4   0 -19    15611.64    15749.76     85.99 o 
   6   0 -19      151.21      154.33     56.79 o 
   8   0 -19     2520.52     2944.15    111.04 o 
  10   0 -19        6.08      -11.11     31.06 o 
  12   0 -19      907.39      802.03     30.02 o 
  14   0 -19     2548.88     2380.96     52.57 o 
  16   0 -19      897.72      842.14     36.93 o 
  18   0 -19      320.83      323.44     42.31 o 
  20   0 -19     2007.59     1900.36     55.10 o 
  22   0 -19     1329.11     1361.45     37.11 o 
   0   1 -19     8665.35     8599.01     61.57 o 
   1   1 -19     3690.50     3596.19     35.55 o 
   2   1 -19     1509.38     1859.83     32.16 o 
   3   1 -19     5718.32     5583.33     65.34 o 
   4   1 -19     2300.52     2865.38     29.06 o 
   5   1 -19      686.84      735.42     27.72 o 
   6   1 -19       63.97       18.11     35.41 o 
   7   1 -19     1448.36     1510.25     59.28 o 
   8   1 -19      162.94      194.04     42.76 o 
   9   1 -19      496.91      396.66     69.44 o 
  10   1 -19      233.35      410.71     83.21 o 
  11   1 -19     1326.48     1403.99     44.31 o 
  12   1 -19     2206.02     2276.74     29.77 o 
  13   1 -19     1289.65     1355.68     26.90 o 
  14   1 -19      461.18      450.07     24.60 o 
  15   1 -19      250.93      217.45     20.39 o 
  16   1 -19       72.87       48.79     18.59 o 
  17   1 -19       10.82       -6.76     30.64 o 
  18   1 -19        6.53        4.92     23.33 o 
  19   1 -19      273.63      236.41     23.14 o 
  20   1 -19      107.23      112.13     18.97 o 
  21   1 -19      177.67      193.67     23.31 o 
  22   1 -19       72.22       74.84     18.19 o 
   1   2 -19     2679.15     2674.13     48.89 o 
   2   2 -19       22.01        7.65     22.01 o 
   3   2 -19     5507.30     5699.53    116.59 o 
   4   2 -19     4038.24     3865.30    125.38 o 
   5   2 -19     4978.63     5004.79    101.06 o 
   6   2 -19      440.43      429.67     41.86 o 
   7   2 -19      281.15      314.81     41.68 o 
   8   2 -19     1355.42     1587.47    105.14 o 
   9   2 -19      889.04      928.25     90.24 o 
  10   2 -19      535.91      573.20     82.65 o 
  11   2 -19     1396.34     1401.04     26.15 o 
  12   2 -19       57.75       60.09     19.32 o 
  13   2 -19      323.89      276.47     24.69 o 
  14   2 -19      451.96      496.36     26.00 o 
  15   2 -19      431.22      417.22     24.91 o 
  16   2 -19      491.80      491.14     24.85 o 
  17   2 -19      235.22      199.88     26.93 o 
  18   2 -19      187.18      159.93     25.05 o 
  19   2 -19      300.79      287.50     23.62 o 
  20   2 -19      343.14      403.77     21.13 o 
  21   2 -19      167.09      140.24     15.08 o 
  22   2 -19      141.33      117.23     21.36 o 
   0   3 -19     3102.01     3264.19     46.68 o 
   1   3 -19     2698.22     2810.89     31.71 o 
   2   3 -19     5649.73     5355.74     50.72 o 
   3   3 -19     9896.08     9798.73    186.22 o 
   4   3 -19     2351.49     2221.24     53.20 o 
   5   3 -19     1938.34     1810.87     34.43 o 
   6   3 -19     8205.90     8476.36    111.47 o 
   7   3 -19      186.10      226.58     77.03 o 
   8   3 -19     2679.41     3134.74    137.47 o 
   9   3 -19      472.12      529.06     90.80 o 
  10   3 -19     4673.50     4879.31     62.06 o 
  11   3 -19      265.01      229.93     24.13 o 
  12   3 -19      487.51      536.98     26.67 o 
  13   3 -19       20.65       35.15     23.67 o 
  14   3 -19       74.88       79.13     22.50 o 
  15   3 -19      867.58      821.06     26.69 o 
  16   3 -19       33.34       28.21     18.67 o 
  17   3 -19      645.74      636.42     28.12 o 
  18   3 -19      490.46      493.87     25.84 o 
  19   3 -19      250.25      261.30     21.75 o 
  20   3 -19      174.36      152.49     17.71 o 
  21   3 -19      150.36      156.14     14.06 o 
   1   4 -19      784.74      758.74     23.21 o 
   2   4 -19       74.52       88.20     17.72 o 
   3   4 -19      279.34      291.04     20.17 o 
   4   4 -19     3655.44     4037.17    119.26 o 
   5   4 -19     4694.57     4714.35    145.34 o 
   6   4 -19      328.99      457.10     88.27 o 
   7   4 -19       75.37      163.33     71.12 o 
   9   4 -19     5686.64     5909.61     96.85 o 
  10   4 -19      604.01      563.29     52.85 o 
  11   4 -19     3438.10     3273.76     56.89 o 
  12   4 -19      696.16      661.27     35.26 o 
  13   4 -19      663.88      552.71     31.66 o 
  14   4 -19       62.36       43.90     22.01 o 
  15   4 -19        4.76       -1.50     21.45 o 
  16   4 -19      148.56      140.38     19.93 o 
  17   4 -19      925.18      982.36     24.76 o 
  18   4 -19       92.99       81.83     20.43 o 
  19   4 -19      603.97      637.56     21.36 o 
  20   4 -19      869.06      850.49     32.16 o 
  21   4 -19       29.79       20.24     19.40 o 
   0   5 -19     1458.61     1289.11     39.77 o 
   1   5 -19       59.09       46.58     19.39 o 
   2   5 -19      757.24      654.39     25.14 o 
   3   5 -19      361.38      348.33     24.03 o 
   4   5 -19      570.72      642.12     33.07 o 
   5   5 -19      781.16      859.33     88.69 o 
   6   5 -19      468.11      470.70     38.93 o 
   7   5 -19     1503.53     1547.26    136.62 o 
   8   5 -19      209.00      200.52     31.00 o 
   9   5 -19      151.26      148.83     31.62 o 
  10   5 -19       34.22       36.17     26.59 o 
  11   5 -19      235.64      228.95     29.11 o 
  12   5 -19     1817.83     1916.76     67.67 o 
  13   5 -19      604.54      601.65     30.48 o 
  14   5 -19     1645.11     1560.98     35.84 o 
  15   5 -19     1353.72     1331.40     33.32 o 
  16   5 -19       53.86       61.28     19.95 o 
  17   5 -19        2.24        1.55     20.24 o 
  18   5 -19      198.63      219.13     22.76 o 
  19   5 -19      835.87      797.53     38.79 o 
  20   5 -19      185.62      238.39     24.46 o 
   1   6 -19      612.02      577.37     28.24 o 
   2   6 -19      116.81      127.12     25.39 o 
   3   6 -19      205.01      149.99     28.07 o 
   4   6 -19     2370.10     2198.87     42.01 o 
   5   6 -19      579.32      682.55     25.34 o 
   6   6 -19     1418.86     1309.19     52.01 o 
   7   6 -19      628.75      597.87     25.70 o 
   8   6 -19      892.18      827.14     44.88 o 
   9   6 -19      382.61      369.27     34.78 o 
  10   6 -19      160.12      187.97     27.59 o 
  11   6 -19     1242.64     1242.65     34.67 o 
  12   6 -19      461.58      420.87     28.84 o 
  13   6 -19      330.33      294.65     37.46 o 
  14   6 -19        8.60       20.50     34.25 o 
  15   6 -19     1792.40     1732.19     48.05 o 
  16   6 -19        6.57        8.47     27.82 o 
  17   6 -19      105.32      109.92     34.02 o 
  18   6 -19       48.69       33.73     30.92 o 
  19   6 -19      339.51      369.95     27.55 o 
   0   7 -19      430.53      437.99     32.38 o 
   1   7 -19       89.79      102.02     28.97 o 
   2   7 -19      582.25      561.18     32.55 o 
   3   7 -19      151.94      148.21     28.69 o 
   4   7 -19     1728.92     1559.95     72.39 o 
   5   7 -19       99.25       80.40     48.35 o 
   6   7 -19     1939.33     1643.98     73.09 o 
   7   7 -19     1441.91     1274.59     65.22 o 
   8   7 -19      878.39      776.83     48.35 o 
   9   7 -19      500.27      523.31     40.21 o 
  10   7 -19       24.56       13.70     34.96 o 
  11   7 -19       59.51       29.71     33.18 o 
  12   7 -19     2364.45     2266.41    104.58 o 
  13   7 -19     3221.61     3258.76    248.23 o 
  14   7 -19      810.94      774.99     36.69 o 
  15   7 -19        0.68       -2.81     28.72 o 
  16   7 -19       35.59       37.17     24.53 o 
  17   7 -19      194.60      220.68     30.36 o 
  18   7 -19      114.57       93.89     26.43 o 
   1   8 -19      108.50      132.96     31.88 o 
   2   8 -19      202.65      229.27     32.42 o 
   3   8 -19      256.91      205.78     49.48 o 
   4   8 -19     1550.64     1389.57     65.78 o 
   5   8 -19      177.61      155.46     49.48 o 
   6   8 -19     3387.03     3532.53     89.68 o 
   7   8 -19      113.30      122.29     34.90 o 
   8   8 -19      293.05      283.99     36.26 o 
   9   8 -19       79.59       80.60     33.99 o 
  10   8 -19      231.11      189.48     34.59 o 
  11   8 -19      126.68       99.81     25.67 o 
  12   8 -19       80.87       92.25     33.17 o 
  13   8 -19       25.75        9.76     27.54 o 
  14   8 -19      427.80      430.12     28.53 o 
  15   8 -19        6.49      -22.62     22.85 o 
  16   8 -19       52.41       71.97     26.99 o 
  17   8 -19      182.80      136.34     20.80 o 
   1   9 -19       42.47       24.46     42.17 o 
   2   9 -19      911.18      877.09     55.10 o 
   3   9 -19      461.95      388.79     50.60 o 
   4   9 -19      576.74      583.60     53.41 o 
   5   9 -19      734.34      684.24     54.82 o 
   6   9 -19       58.59       42.73     47.23 o 
   7   9 -19      183.60      207.46     50.88 o 
   8   9 -19     1203.83      992.63     61.00 o 
   9   9 -19      385.73      306.42     49.20 o 
  10   9 -19        0.85      -14.34     43.29 o 
  11   9 -19        6.72      -12.93     43.29 o 
  12   9 -19        7.57      -16.02     38.79 o 
  13   9 -19       25.33       12.57     20.21 o 
  14   9 -19      129.34      132.42     19.24 o 
   3  10 -19      564.75      552.96     45.82 o 
   4  10 -19      851.07      748.05     50.04 o 
   5  10 -19      801.35      779.26     50.88 o 
   6  10 -19      132.73      135.50     42.17 o 
   7  10 -19      128.72      107.67     41.32 o 
   8  10 -19        7.92        6.47     37.95 o 
   9  10 -19      353.18      303.61     39.64 o 
  10  10 -19       34.07       21.08     35.42 o 
  11  10 -19       92.89      119.48     33.73 o 
  12  10 -19       35.14       18.55     30.36 o 
   8  11 -19      327.35      269.31     28.67 o 
   9  11 -19        8.80       -4.22     22.77 o 
   2   0 -18      140.84      215.30     20.28 o 
   4   0 -18      468.19      486.17     25.66 o 
   6   0 -18      424.85      561.95     65.22 o 
   8   0 -18      566.54      624.36     68.03 o 
  10   0 -18       13.83       -3.41     31.69 o 
  12   0 -18       61.67       63.07     23.85 o 
  14   0 -18       42.41       55.93     23.87 o 
  16   0 -18      249.39      202.90     31.81 o 
  18   0 -18        3.23        3.13     26.90 o 
  20   0 -18      933.80      826.21     50.04 o 
  22   0 -18      103.34       86.87     25.58 o 
   1   1 -18    12218.97    12577.30    122.56 o 
   2   1 -18     4861.02     5005.45     64.44 o 
   3   1 -18     3384.93     3485.09     32.91 o 
   4   1 -18     3148.53     3536.09     65.41 o 
   5   1 -18     1380.32     1439.50     32.24 o 
   6   1 -18      112.95      100.35     36.94 o 
   7   1 -18     4038.35     4348.45    116.80 o 
   8   1 -18     1235.46     1524.50     60.51 o 
   9   1 -18     1089.69     1098.34     33.86 o 
  10   1 -18     1626.78     1943.09    107.39 o 
  11   1 -18       89.91       83.91     29.21 o 
  12   1 -18     1584.36     1666.56     27.16 o 
  13   1 -18     3119.16     3209.62     42.49 o 
  14   1 -18     1847.27     1916.66     61.76 o 
  15   1 -18     1455.59     1456.21     37.25 o 
  16   1 -18     1331.98     1415.48     48.54 o 
  17   1 -18      171.50      148.88     27.34 o 
  18   1 -18      346.47      321.52     26.13 o 
  19   1 -18      498.33      497.35     25.89 o 
  20   1 -18      255.46      314.78     35.56 o 
  21   1 -18     1130.02     1163.61     43.43 o 
  22   1 -18       13.02       15.73     16.69 o 
   0   2 -18      426.08      545.63     57.49 o 
   1   2 -18     2887.60     2928.78     89.26 o 
   2   2 -18      304.57      345.46     23.16 o 
   3   2 -18     2518.88     2488.53     39.94 o 
   4   2 -18      533.22      564.23     26.96 o 
   5   2 -18     8825.55     8768.87    104.15 o 
   6   2 -18      671.98      732.52     45.44 o 
   7   2 -18     2038.13     2234.41     92.63 o 
   8   2 -18      228.82      317.94     67.75 o 
   9   2 -18      310.87      283.93     77.03 o 
  10   2 -18      969.72     1119.41    103.45 o 
  11   2 -18      728.93      733.34     29.35 o 
  12   2 -18      741.79      685.88     25.94 o 
  13   2 -18      246.65      297.77     25.07 o 
  14   2 -18     1026.76     1075.84     39.85 o 
  15   2 -18     1140.79     1045.91     37.86 o 
  16   2 -18      102.05      125.51     22.72 o 
  17   2 -18       78.16       50.33     24.02 o 
  18   2 -18       45.44       36.00     24.57 o 
  19   2 -18       52.52       39.74     21.97 o 
  20   2 -18       95.76       64.02     19.25 o 
  21   2 -18        3.73        4.57     15.14 o 
  22   2 -18      141.24      155.47     20.24 o 
   1   3 -18      380.42      423.89     20.08 o 
   2   3 -18      835.86      879.48     30.58 o 
   3   3 -18     7531.86     7466.51    187.38 o 
   4   3 -18     1526.63     1649.53     47.39 o 
   5   3 -18     3637.81     3843.30     49.74 o 
   6   3 -18      356.86      376.47     45.82 o 
   7   3 -18     1049.56     1231.59     51.88 o 
   8   3 -18     1028.94     1088.21     97.55 o 
   9   3 -18      128.15      128.47     87.15 o 
  10   3 -18      924.82     1019.90     50.32 o 
  11   3 -18      400.62      341.98     24.12 o 
  12   3 -18     3301.52     3395.14     40.69 o 
  13   3 -18      548.59      546.45     27.59 o 
  14   3 -18      489.90      486.09     25.51 o 
  15   3 -18     1225.80     1256.80     42.28 o 
  16   3 -18      299.95      284.26     20.68 o 
  17   3 -18      650.69      676.08     25.17 o 
  18   3 -18      568.67      521.17     26.87 o 
  19   3 -18      318.86      286.97     22.80 o 
  20   3 -18       91.85       66.24     17.65 o 
  21   3 -18      584.36      594.87     17.01 o 
   0   4 -18     8182.09     7763.96    115.54 o 
   1   4 -18      532.88      549.06     21.38 o 
   2   4 -18       93.08      107.29     17.80 o 
   3   4 -18      268.90      328.42     23.76 o 
   4   4 -18     6439.44     6370.34     85.04 o 
   5   4 -18     1290.07     1254.30     54.01 o 
   7   4 -18     2969.53     3377.07    144.49 o 
   8   4 -18     1099.41     1223.99    104.58 o 
   9   4 -18      205.93      192.13     28.61 o 
  10   4 -18      507.18      399.80     34.36 o 
  11   4 -18     2822.87     2796.32     44.96 o 
  12   4 -18      310.55      330.47     26.32 o 
  13   4 -18      454.58      450.71     26.88 o 
  14   4 -18      548.44      576.41     25.97 o 
  15   4 -18       70.56       64.69     22.17 o 
  16   4 -18      276.90      270.16     22.93 o 
  17   4 -18     1368.65     1394.53     26.49 o 
  18   4 -18      613.19      627.26     32.09 o 
  19   4 -18      444.75      449.96     21.13 o 
  20   4 -18       63.68       64.66     15.20 o 
  21   4 -18      120.89      107.67     21.08 o 
   1   5 -18      539.66      525.71     22.60 o 
   2   5 -18        2.12        9.03     18.87 o 
   3   5 -18      920.70      926.97     43.57 o 
   4   5 -18      967.20      932.56     80.26 o 
   5   5 -18      524.42      554.84     32.32 o 
   6   5 -18      294.43      310.19     29.51 o 
   7   5 -18     1321.90     1300.73     64.38 o 
   8   5 -18      838.90      782.46     47.37 o 
   9   5 -18      345.25      335.85     34.38 o 
  10   5 -18     1592.44     1535.59     52.12 o 
  11   5 -18      527.21      549.49     32.29 o 
  12   5 -18     1273.36     1404.29     37.60 o 
  13   5 -18       79.44       69.93     27.62 o 
  14   5 -18     3558.47     3549.92     52.20 o 
  15   5 -18      961.77      924.26     31.61 o 
  16   5 -18      169.65      208.58     24.27 o 
  17   5 -18        3.12        0.14     21.04 o 
  18   5 -18      136.90      156.57     22.88 o 
  19   5 -18      313.19      369.95     35.98 o 
  20   5 -18        3.56       20.52     26.99 o 
   0   6 -18    11939.75    11723.74    109.92 o 
   1   6 -18       31.33       25.67     22.27 o 
   2   6 -18      497.86      515.94     27.28 o 
   3   6 -18       24.22       48.43     29.29 o 
   4   6 -18       27.13       32.50     25.36 o 
   5   6 -18       39.82       30.25     24.14 o 
   6   6 -18     3550.75     3502.00     49.29 o 
   7   6 -18      143.43      128.60     26.85 o 
   8   6 -18     3190.63     3028.37    114.98 o 
   9   6 -18     2381.17     2109.23     80.96 o 
  10   6 -18      210.51      188.12     37.24 o 
  11   6 -18     1781.42     1635.02     50.89 o 
  12   6 -18     1236.40     1081.89     46.02 o 
  13   6 -18      171.12      145.08     35.98 o 
  14   6 -18       26.40       33.78     32.92 o 
  15   6 -18     1397.46     1365.00     43.42 o 
  16   6 -18      489.74      393.43     31.49 o 
  17   6 -18       11.00       -5.62     37.95 o 
  18   6 -18       48.85       41.61     30.92 o 
  19   6 -18      359.04      405.65     32.05 o 
  20   6 -18      222.86      229.67     21.36 o 
   1   7 -18     1549.29     1507.35     52.29 o 
   2   7 -18     3125.45     2892.77     62.83 o 
   3   7 -18       39.03       34.66     25.53 o 
   4   7 -18      123.90      125.38     48.35 o 
   5   7 -18      513.51      496.45     55.94 o 
   6   7 -18      539.97      493.08     56.22 o 
   7   7 -18      385.86      367.70     55.66 o 
   8   7 -18       24.37       27.39     36.23 o 
   9   7 -18       76.28       41.12     33.59 o 
  10   7 -18      463.01      414.45     40.35 o 
  11   7 -18      247.86      220.58     36.21 o 
  12   7 -18     1458.65     1318.10     53.41 o 
  13   7 -18     1904.88     2067.48     71.69 o 
  14   7 -18      221.79      168.11     52.01 o 
  15   7 -18      219.08      195.52     30.18 o 
  16   7 -18        3.88       10.15     26.98 o 
  17   7 -18      138.96      150.96     34.30 o 
  18   7 -18      276.81      261.72     26.71 o 
  19   7 -18       14.54        0.84     20.24 o 
   0   8 -18      141.16      156.86     44.70 o 
   1   8 -18       87.14       78.81     30.10 o 
   2   8 -18     7420.99     7088.38    109.35 o 
   3   8 -18     1008.12      961.14     61.56 o 
   4   8 -18      836.05      762.67     60.16 o 
   5   8 -18      368.77      396.38     55.38 o 
   6   8 -18      479.08      490.27     58.47 o 
   7   8 -18       29.85       31.63     33.97 o 
   8   8 -18        3.31      -13.62     32.90 o 
   9   8 -18      269.99      199.45     35.98 o 
  10   8 -18       53.76       32.98     33.85 o 
  11   8 -18      108.12       69.88     33.67 o 
  12   8 -18      428.40      507.70     36.83 o 
  13   8 -18      331.08      358.70     31.33 o 
  14   8 -18      383.53      439.23     38.93 o 
  15   8 -18      359.00      344.41     26.21 o 
  16   8 -18      279.26      235.30     30.36 o 
  17   8 -18       51.13       33.45     22.21 o 
   1   9 -18      259.23      189.75     42.45 o 
   2   9 -18     1125.13     1034.23     56.22 o 
   3   9 -18      936.11     1013.43     56.79 o 
   4   9 -18     1483.65     1414.58     64.94 o 
   5   9 -18      875.66      896.20     57.07 o 
   6   9 -18     2209.75     1985.25     70.56 o 
   7   9 -18      706.82      628.86     54.54 o 
   8   9 -18       44.36       56.79     45.82 o 
   9   9 -18      412.72      346.06     51.16 o 
  10   9 -18      625.84      625.49     54.82 o 
  11   9 -18        4.09      -12.09     42.17 o 
  12   9 -18      382.05      451.04     27.71 o 
  13   9 -18      110.78       81.25     22.29 o 
  14   9 -18       24.46       30.38     19.45 o 
  15   9 -18      191.97      201.28     22.21 o 
   4  10 -18       29.84       77.31     41.04 o 
   5  10 -18      480.24      425.89     46.38 o 
   6  10 -18      401.36      384.29     46.95 o 
   7  10 -18       67.52       31.49     40.48 o 
   8  10 -18      517.37      419.43     44.98 o 
   9  10 -18       46.13       37.95     37.67 o 
  10  10 -18      144.55      118.07     38.79 o 
  11  10 -18       67.52       60.16     32.61 o 
  12  10 -18       27.77       22.21     32.05 o 
   8  11 -18      192.58      187.22     28.96 o 
   9  11 -18       33.76       17.71     24.18 o 
   2   0 -17    18691.10    17945.62     79.55 o 
   4   0 -17     7911.61     7968.67     59.41 o 
   6   0 -17      497.59      616.49     62.41 o 
   8   0 -17      734.31      987.85     77.87 o 
  10   0 -17      356.37      464.24     35.26 o 
  12   0 -17      680.78      749.01     28.37 o 
  14   0 -17     3248.52     3238.38     73.51 o 
  16   0 -17      785.35      681.89     35.30 o 
  18   0 -17       16.24       21.95     27.45 o 
  20   0 -17      722.71      789.38     49.20 o 
  22   0 -17      145.60       89.68     29.24 o 
   0   1 -17     3510.86     3738.87     89.40 o 
   1   1 -17    22764.35    22813.39    305.62 o 
   2   1 -17     6571.17     6890.90    133.08 o 
   3   1 -17     1588.57     1717.79     21.81 o 
   4   1 -17      332.68      250.24     15.97 o 
   5   1 -17      219.51      237.37     23.84 o 
   6   1 -17     6496.30     6701.78     95.06 o 
   7   1 -17     4423.37     5112.75    107.39 o 
   8   1 -17      759.76      824.01     51.96 o 
   9   1 -17      172.95      176.87     23.87 o 
  10   1 -17      245.21      255.68     24.51 o 
  11   1 -17     1015.47     1089.90     46.06 o 
  12   1 -17      266.42      331.08     22.67 o 
  13   1 -17      903.36      831.95     26.89 o 
  14   1 -17     2854.41     3027.77     87.97 o 
  15   1 -17      171.92      188.08     19.79 o 
  16   1 -17      177.16      181.76     22.95 o 
  17   1 -17       77.13       58.01     25.74 o 
  18   1 -17      122.54      119.00     25.81 o 
  19   1 -17      468.41      446.94     25.65 o 
  20   1 -17      372.13      354.42     32.38 o 
  21   1 -17      587.29      590.94     29.22 o 
  22   1 -17       86.43       54.34     19.45 o 
   1   2 -17      613.09      763.65     28.44 o 
   2   2 -17      128.28      109.92     19.51 o 
   3   2 -17      854.54      807.69     31.07 o 
   4   2 -17    16071.63    16500.61    112.21 o 
   5   2 -17     8449.28     8761.55     76.84 o 
   6   2 -17     1069.14     1127.58     48.46 o 
   7   2 -17     2160.36     2339.84     64.83 o 
   8   2 -17        9.57      -15.46     73.93 o 
   9   2 -17      540.32      641.51     81.81 o 
  10   2 -17     1950.09     2297.86    122.01 o 
  11   2 -17     1110.18     1130.78     50.46 o 
  12   2 -17     3009.58     3083.16     44.55 o 
  13   2 -17      279.62      268.74     24.51 o 
  14   2 -17     1180.76     1224.57     30.58 o 
  15   2 -17      109.71       98.43     27.27 o 
  16   2 -17      308.62      317.80     24.02 o 
  17   2 -17      543.15      531.10     29.18 o 
  18   2 -17      811.24      731.75     30.68 o 
  19   2 -17       15.30       20.40     22.13 o 
  20   2 -17      198.31      180.43     20.36 o 
  21   2 -17      175.74      187.96     17.50 o 
  22   2 -17      569.34      582.06     25.86 o 
   0   3 -17      461.71      487.23     27.03 o 
   1   3 -17     4614.64     4572.65     60.58 o 
   2   3 -17      206.51      320.00     24.62 o 
   3   3 -17    11221.69    11256.95    125.73 o 
   4   3 -17     1574.81     1653.98     31.40 o 
   5   3 -17     5818.32     6584.75    152.90 o 
   6   3 -17     2839.13     3110.85     69.35 o 
   7   3 -17      473.65      601.50     42.30 o 
   8   3 -17       13.25      -22.49     73.93 o 
   9   3 -17      903.90      866.12     96.42 o 
  10   3 -17      199.78      128.75     74.22 o 
  11   3 -17      368.08      447.11     27.67 o 
  12   3 -17      584.14      622.55     28.00 o 
  13   3 -17     1169.18     1083.03     30.59 o 
  14   3 -17       96.55      115.53     24.96 o 
  15   3 -17     2382.36     2408.32     36.20 o 
  16   3 -17       74.35       55.26     21.98 o 
  17   3 -17     2604.83     2455.05     39.47 o 
  18   3 -17      237.55      222.97     25.46 o 
  19   3 -17     2561.16     2505.27     41.13 o 
  20   3 -17       10.06        7.50     18.76 o 
  21   3 -17       13.34       16.60     14.99 o 
   1   4 -17     1303.82     1288.55     27.55 o 
   2   4 -17      645.08      582.43     20.35 o 
   3   4 -17     2989.35     3146.91     34.12 o 
   4   4 -17     6571.44     6607.96    140.01 o 
   5   4 -17      132.67      125.34     34.22 o 
   6   4 -17      587.97      601.31     89.68 o 
   7   4 -17      460.58      563.64     86.58 o 
   8   4 -17        8.10       48.63     79.84 o 
  10   4 -17     3316.31     3497.31    146.74 o 
  11   4 -17     4291.70     4211.31     50.82 o 
  12   4 -17     1275.20     1193.85     37.07 o 
  13   4 -17      268.18      277.08     24.94 o 
  14   4 -17       40.75       41.59     22.62 o 
  15   4 -17      213.96      218.38     24.17 o 
  16   4 -17      269.08      245.85     19.96 o 
  17   4 -17      483.47      493.60     20.66 o 
  18   4 -17      280.74      245.13     23.43 o 
  19   4 -17       61.75       38.40     19.01 o 
  20   4 -17        8.55        3.44     15.75 o 
  21   4 -17      493.24      494.50     44.14 o 
   0   5 -17      258.34      328.10     29.87 o 
   1   5 -17     1065.66     1062.93     25.89 o 
   2   5 -17    11114.83    12146.13    212.01 o 
   3   5 -17      451.91      465.19     24.73 o 
   4   5 -17     1309.55     1446.98     48.21 o 
   5   5 -17      292.58      308.39     28.36 o 
   6   5 -17       24.83       43.25     25.58 o 
   8   5 -17       90.70       79.28     46.38 o 
   9   5 -17     1751.18     1848.15     47.51 o 
  10   5 -17     2594.98     2587.76     83.17 o 
  11   5 -17      127.84      158.01     29.50 o 
  12   5 -17       13.19       22.65     27.90 o 
  13   5 -17      423.76      458.45     31.35 o 
  14   5 -17     1602.53     1568.91     37.27 o 
  15   5 -17      207.24      176.85     22.65 o 
  16   5 -17       82.42       99.40     18.30 o 
  17   5 -17       26.58       24.82     16.70 o 
  18   5 -17      452.94      484.79     32.89 o 
  19   5 -17      167.56      213.60     21.77 o 
  20   5 -17      190.51      195.38     26.71 o 
   1   6 -17      968.91      987.92     30.86 o 
   2   6 -17      120.19      128.74     22.98 o 
   3   6 -17     1391.34     1404.70     52.15 o 
   4   6 -17     1479.39     1359.43     68.03 o 
   5   6 -17      546.34      603.93     29.19 o 
   6   6 -17     1232.16     1259.51     34.43 o 
   7   6 -17       63.54       64.07     24.95 o 
   8   6 -17      213.96      218.43     52.29 o 
   9   6 -17      417.20      407.63     41.46 o 
  10   6 -17     2896.79     2703.78     59.84 o 
  11   6 -17       72.79       45.37     36.55 o 
  12   6 -17      610.86      545.63     50.32 o 
  13   6 -17      915.15      912.03     38.28 o 
  14   6 -17      200.82      169.87     26.70 o 
  15   6 -17     1956.85     2185.07     57.24 o 
  16   6 -17      314.20      358.76     29.73 o 
  17   6 -17       68.93       59.32     38.79 o 
  18   6 -17       11.42       17.71     35.14 o 
  19   6 -17      118.10      138.59     29.24 o 
  20   6 -17       60.31       64.66     21.93 o 
   0   7 -17     3163.26     3083.30     71.40 o 
   1   7 -17     2246.21     2209.37     42.86 o 
   2   7 -17      160.84      143.07     27.15 o 
   3   7 -17      734.84      753.81     36.55 o 
   4   7 -17     1924.00     1971.48     71.40 o 
   5   7 -17      152.56      129.31     48.35 o 
   6   7 -17     3748.12     3516.50     88.83 o 
   7   7 -17      257.86      208.31     55.66 o 
   8   7 -17       79.84       39.86     34.29 o 
   9   7 -17     1286.33     1180.70     47.01 o 
  10   7 -17     1142.44     1026.35     44.01 o 
  11   7 -17     1090.55      956.80     45.65 o 
  12   7 -17      129.29       97.32     25.76 o 
  13   7 -17       16.11       10.53     25.38 o 
  14   7 -17     1412.77     1659.32     44.89 o 
  15   7 -17      632.35      672.51     33.43 o 
  16   7 -17      305.92      321.66     28.85 o 
  17   7 -17      998.04      958.61     41.04 o 
  18   7 -17      789.75      798.94     35.98 o 
  19   7 -17        3.28       12.37     19.68 o 
   1   8 -17      599.14      530.47     52.85 o 
   2   8 -17      418.67      480.43     50.32 o 
   3   8 -17      178.37      106.26     46.67 o 
   4   8 -17       80.63       64.38     46.38 o 
   5   8 -17     2619.34     2779.13     79.84 o 
   6   8 -17      766.72      705.58     39.08 o 
   7   8 -17       71.09       74.70     33.98 o 
   8   8 -17       59.73       72.87     26.19 o 
   9   8 -17      520.33      569.11     34.86 o 
  10   8 -17      630.67      541.66     38.97 o 
  11   8 -17      309.17      302.41     30.79 o 
  12   8 -17       56.31       69.41     25.34 o 
  13   8 -17      556.96      586.59     34.45 o 
  14   8 -17      143.38      147.45     27.83 o 
  15   8 -17      567.51      572.90     38.09 o 
  16   8 -17       37.13       48.63     28.67 o 
  17   8 -17      348.04      384.57     28.39 o 
   2   9 -17     2334.10     2246.69     69.72 o 
   3   9 -17      282.93      349.86     32.88 o 
   4   9 -17     1983.84     1751.08     66.62 o 
   5   9 -17       45.07       -8.83     32.38 o 
   6   9 -17      107.17      121.00     57.21 o 
   7   9 -17      388.09      367.45     35.02 o 
   8   9 -17      722.93      741.69     37.69 o 
   9   9 -17      226.26      215.54     32.62 o 
  10   9 -17       18.53       15.30     29.18 o 
  11   9 -17       28.56       30.55     27.14 o 
  12   9 -17      483.14      450.93     23.20 o 
  13   9 -17      305.05      300.68     25.33 o 
  14   9 -17     1127.62     1304.44     92.63 o 
  15   9 -17      250.87      217.30     24.74 o 
   2  10 -17     1982.76     2032.48     62.97 o 
   3  10 -17      162.31      122.57     42.17 o 
   4  10 -17      145.97      126.68     29.41 o 
   5  10 -17     1099.67     1114.73     77.87 o 
   6  10 -17       39.11       16.37     28.13 o 
   7  10 -17       97.42       60.19     28.34 o 
   8  10 -17       10.29       17.82     27.42 o 
   9  10 -17      273.13      279.21     28.14 o 
  10  10 -17      482.13      496.45     43.85 o 
  11  10 -17      201.71      196.78     35.42 o 
  12  10 -17       20.09        6.47     33.45 o 
   0  11 -17      422.48      415.77     42.17 o 
   1  11 -17      186.24      222.36     39.64 o 
   2  11 -17      301.42      319.91     40.20 o 
   3  11 -17       98.69      102.05     36.83 o 
   4  11 -17      210.74      226.30     39.36 o 
   5  11 -17      941.53     1001.06     44.42 o 
   8  11 -17      265.78      226.58     29.80 o 
   9  11 -17       94.38       76.18     26.71 o 
   2   0 -16     2065.92     2336.26     32.46 o 
   4   0 -16     4217.11     4608.22     45.84 o 
   6   0 -16     2259.07     2431.39     91.64 o 
   8   0 -16    11633.80    12302.56    192.57 o 
  10   0 -16     6063.00     6866.22    390.19 o 
  12   0 -16    20507.27    21995.41    472.00 o 
  14   0 -16      105.62       94.60     25.39 o 
  16   0 -16     1292.75     1159.75     53.13 o 
  18   0 -16     2332.11     2266.58    114.56 o 
  20   0 -16       77.54       62.97     40.20 o 
  22   0 -16      321.90      283.09     33.73 o 
   1   1 -16    17104.63    17267.76    257.64 o 
   2   1 -16      552.53      709.68     16.76 o 
   3   1 -16     4822.73     5074.07     52.55 o 
   4   1 -16     2712.59     3125.83     27.51 o 
   5   1 -16      127.87      136.30     22.94 o 
   6   1 -16     9690.85     9582.62    109.79 o 
   7   1 -16     2681.35     2938.27     70.52 o 
   8   1 -16     1421.29     1683.23     86.58 o 
   9   1 -16      757.70      749.44     29.28 o 
  10   1 -16      610.36      573.18     37.11 o 
  11   1 -16     2331.01     2438.10    161.36 o 
  12   1 -16      212.01      282.50     28.27 o 
  13   1 -16       44.30       43.88     20.53 o 
  14   1 -16      680.27      799.70     32.15 o 
  15   1 -16     1058.14      973.09     37.09 o 
  16   1 -16     1793.91     1720.09     48.52 o 
  17   1 -16       82.79       50.21     25.54 o 
  18   1 -16      580.60      596.81     29.41 o 
  19   1 -16       34.00       37.46     23.08 o 
  20   1 -16      732.80      819.11     54.45 o 
  21   1 -16      426.36      454.09     33.03 o 
  22   1 -16      611.37      602.42     24.75 o 
   0   2 -16     8060.90     7720.43     57.64 o 
   1   2 -16    12135.02    11441.36    185.96 o 
   2   2 -16      763.91      887.20     28.29 o 
   3   2 -16      219.67      186.44     21.98 o 
   4   2 -16      413.97      438.09     24.14 o 
   5   2 -16     8250.70     8693.22    111.74 o 
   6   2 -16     3386.07     3499.35    118.35 o 
   7   2 -16      461.79      549.23     43.78 o 
   8   2 -16     3447.13     4277.49    139.15 o 
   9   2 -16      807.81      866.97     95.30 o 
  10   2 -16     3243.96     3897.42    143.93 o 
  11   2 -16     1097.49     1182.90     49.45 o 
  12   2 -16      238.65      203.63     23.94 o 
  13   2 -16       56.66       58.66     24.22 o 
  14   2 -16      815.05      889.21     35.18 o 
  15   2 -16      755.55      712.69     40.57 o 
  16   2 -16     1272.43     1279.89     57.04 o 
  17   2 -16      589.43      549.60     29.66 o 
  18   2 -16       27.21        6.32     24.48 o 
  19   2 -16      182.12      160.56     25.32 o 
  20   2 -16      247.45      247.81     21.50 o 
  21   2 -16      318.98      318.07     18.62 o 
  22   2 -16        0.78       13.03     17.72 o 
   1   3 -16     4975.43     4853.17     87.58 o 
   2   3 -16    12790.07    12209.82    130.99 o 
   3   3 -16    10029.32    10178.75     68.04 o 
   4   3 -16     6133.56     6225.19    100.26 o 
   5   3 -16     4216.88     4785.08     77.94 o 
   6   3 -16     3275.52     3522.29     69.21 o 
   7   3 -16     2664.53     2812.02    116.10 o 
   8   3 -16     1247.20     1473.06    102.61 o 
   9   3 -16      242.96      249.91     82.37 o 
  10   3 -16     1098.66     1200.37    107.11 o 
  11   3 -16      445.78      513.35     32.01 o 
  12   3 -16      747.79      756.17     27.40 o 
  13   3 -16      710.59      722.87     29.06 o 
  14   3 -16     1594.24     1640.08     43.42 o 
  15   3 -16      570.30      582.29     23.05 o 
  16   3 -16        3.99       23.89     18.69 o 
  17   3 -16      798.48      895.80     66.77 o 
  18   3 -16      685.52      675.16     28.32 o 
  19   3 -16      348.84      374.11     24.66 o 
  20   3 -16       11.71        3.92     19.24 o 
  21   3 -16        2.51        0.21     15.35 o 
  22   3 -16      390.94      372.48     26.43 o 
   0   4 -16      736.35      577.70     33.17 o 
   1   4 -16     6203.50     6221.39    121.24 o 
   2   4 -16      824.64      871.10     22.30 o 
   3   4 -16     8004.81     8051.42     68.31 o 
   4   4 -16    17059.07    18053.31    430.31 o 
   5   4 -16      155.87      134.34     33.40 o 
   6   4 -16      243.69      249.07     69.15 o 
   7   4 -16      782.07      804.84     95.58 o 
   8   4 -16      223.42      239.23     72.25 o 
   9   4 -16      549.72      599.62    100.08 o 
  10   4 -16      157.87      125.72     26.00 o 
  11   4 -16      337.30      337.71     29.25 o 
  12   4 -16     3333.15     3153.33     47.34 o 
  13   4 -16      544.78      519.07     27.33 o 
  14   4 -16      573.09      616.86     23.52 o 
  15   4 -16     1202.25     1263.23     35.04 o 
  16   4 -16      413.24      405.09     20.71 o 
  17   4 -16      161.57      153.37     20.93 o 
  18   4 -16      216.16      254.05     23.49 o 
  19   4 -16      203.43      177.26     20.57 o 
  20   4 -16      583.15      613.25     20.27 o 
  21   4 -16      428.54      419.59     19.25 o 
   1   5 -16     1378.32     1348.16     26.56 o 
   2   5 -16     1953.18     2005.17     29.84 o 
   3   5 -16      202.51      215.01     20.87 o 
   4   5 -16     7099.03     7449.07     95.02 o 
   5   5 -16      471.09      479.81     29.71 o 
   7   5 -16     1834.09     1916.66    117.79 o 
   8   5 -16       54.62       59.32     48.91 o 
   9   5 -16     2445.58     2362.47    190.04 o 
  10   5 -16      323.37      333.61     29.45 o 
  11   5 -16      379.84      380.51     29.25 o 
  12   5 -16      140.40      146.81     23.83 o 
  13   5 -16      459.64      406.89     25.06 o 
  14   5 -16      147.41      167.98     22.53 o 
  15   5 -16      127.92      116.26     19.23 o 
  16   5 -16      126.49      150.81     18.43 o 
  17   5 -16      210.97      274.40     20.24 o 
  18   5 -16       54.73       38.70     25.81 o 
  19   5 -16      121.75      114.71     22.41 o 
  20   5 -16      257.08      254.13     29.24 o 
  21   5 -16      290.65      317.38     21.93 o 
   0   6 -16     8463.80     8850.72    284.49 o 
   1   6 -16     1204.39     1262.38     30.90 o 
   2   6 -16     1116.34     1285.25     39.31 o 
   3   6 -16     1066.03     1048.03     43.43 o 
   4   6 -16      520.50      541.22     30.88 o 
   5   6 -16     1504.35     1587.66     40.60 o 
   6   6 -16      604.99      576.50     28.38 o 
   7   6 -16       98.42       95.80     23.67 o 
   8   6 -16      160.47      119.76     53.97 o 
   9   6 -16      267.74      239.81     38.56 o 
  10   6 -16      845.27      686.36     43.18 o 
  11   6 -16      486.34      510.77     31.20 o 
  12   6 -16       71.66       46.25     27.07 o 
  13   6 -16      176.32      189.26     27.39 o 
  14   6 -16     1468.28     1626.10     36.98 o 
  15   6 -16      490.09      599.16     28.82 o 
  16   6 -16      168.58      173.91     29.32 o 
  17   6 -16       31.56       64.66     34.02 o 
  18   6 -16        4.16       10.40     34.30 o 
  19   6 -16      313.28      326.94     31.20 o 
  20   6 -16       14.21       29.24     23.33 o 
   1   7 -16     2516.14     2601.63     78.57 o 
   2   7 -16     2378.40     2492.38     84.90 o 
   3   7 -16      424.37      473.12     50.88 o 
   4   7 -16      964.76      882.71     54.26 o 
   5   7 -16     1710.55     1600.12     68.87 o 
   6   7 -16       35.99       52.85     52.57 o 
   7   7 -16     1120.68     1037.32     61.56 o 
   8   7 -16      378.65      445.78     31.13 o 
   9   7 -16      269.17      279.09     29.12 o 
  10   7 -16       12.38        7.36     27.38 o 
  11   7 -16     1935.59     1803.08     80.96 o 
  12   7 -16      626.05      610.25     50.34 o 
  13   7 -16       62.77       89.21     26.36 o 
  14   7 -16     2248.41     2512.08     46.11 o 
  15   7 -16     1470.30     1719.92     41.07 o 
  16   7 -16      170.51      178.56     26.79 o 
  17   7 -16       44.52       75.11     21.97 o 
  18   7 -16      205.78      206.34     30.92 o 
  19   7 -16       61.22       59.03     23.90 o 
   0   8 -16     1295.23     1233.26     56.50 o 
   1   8 -16     1505.65     1551.21     61.28 o 
   2   8 -16       53.29       58.19     47.79 o 
   3   8 -16     1513.84     1396.03     66.62 o 
   4   8 -16      842.90      789.38     59.88 o 
   5   8 -16     1360.77     1394.61     60.30 o 
   6   8 -16      539.78      436.67     29.82 o 
   7   8 -16      597.27      639.07     34.87 o 
   8   8 -16     1052.54     1027.77     34.59 o 
   9   8 -16      338.19      367.15     29.21 o 
  10   8 -16      714.24      602.01     30.59 o 
  11   8 -16      210.93      240.84     27.13 o 
  12   8 -16     2324.98     2405.50    112.25 o 
  13   8 -16        1.95       -3.00     28.77 o 
  14   8 -16      361.95      370.33     31.07 o 
  15   8 -16       39.53       41.70     20.20 o 
  16   8 -16       76.97       94.46     31.49 o 
  17   8 -16      112.13      141.68     25.58 o 
  18   8 -16      154.97      172.33     20.52 o 
   2   9 -16      145.04      125.38     43.57 o 
   3   9 -16      791.59      716.57     54.54 o 
   4   9 -16     1197.33     1239.16    121.86 o 
   5   9 -16      267.58      220.56     34.06 o 
   6   9 -16      271.27      239.15     33.40 o 
   7   9 -16      586.88      614.22     36.70 o 
   8   9 -16       20.78        2.60     31.00 o 
   9   9 -16      768.16      769.92     36.66 o 
  10   9 -16      791.58      852.28     36.24 o 
  11   9 -16      127.57      164.53     22.71 o 
  12   9 -16      153.01      154.76     21.54 o 
  13   9 -16      398.68      433.81     22.14 o 
  14   9 -16       22.93       27.03     17.58 o 
  15   9 -16      157.46      156.58     25.86 o 
   3  10 -16       44.16       13.77     41.32 o 
   4  10 -16      824.79      853.96     36.66 o 
   5  10 -16     1022.92      960.84     37.27 o 
   6  10 -16       76.54       74.97     29.62 o 
   7  10 -16      163.45      173.10     30.41 o 
   8  10 -16     1697.09     1914.59     42.03 o 
   9  10 -16      196.11      212.27     28.59 o 
  10  10 -16      713.54      738.72     30.96 o 
  11  10 -16      541.73      548.46     44.28 o 
  12  10 -16      587.86      655.57     40.20 o 
   1  11 -16      112.62      121.72     39.64 o 
   2  11 -16       88.89      101.20     40.48 o 
   3  11 -16      318.43      318.23     40.76 o 
   4  11 -16      115.09       92.77     37.95 o 
   5  11 -16      311.12      323.57     39.36 o 
   6  11 -16      598.32      654.44     41.89 o 
   7  11 -16       32.38       71.12     32.89 o 
   8  11 -16       76.57       75.34     31.77 o 
   9  11 -16      210.09      259.42     28.25 o 
   0  12 -16      646.74      544.24     36.26 o 
   1  12 -16      192.55      223.48     23.55 o 
   2  12 -16      243.28      255.76     23.36 o 
   3  12 -16      112.36      124.25     21.37 o 
   2   0 -15      474.51      409.47     21.24 o 
   4   0 -15      497.27      306.47     22.95 o 
   6   0 -15    19432.28    21173.51    220.40 o 
   8   0 -15      574.79      590.35     67.19 o 
  10   0 -15     7632.44     8490.05    282.52 o 
  12   0 -15     1232.37     1419.64     52.85 o 
  14   0 -15     3414.11     3152.56     90.10 o 
  16   0 -15      941.60      849.93     82.51 o 
  18   0 -15      437.43      455.41     54.54 o 
  20   0 -15      305.75      301.08     43.57 o 
  22   0 -15      257.44      269.03     32.61 o 
   0   1 -15     3415.69     3558.39     82.93 o 
   1   1 -15     5454.24     5523.72    125.44 o 
   2   1 -15      166.88      212.24     20.56 o 
   3   1 -15    12863.81    13177.12     72.89 o 
   4   1 -15     1890.93     1672.78     22.15 o 
   5   1 -15      797.02      789.73     26.81 o 
   6   1 -15     3212.35     3373.97     69.43 o 
   7   1 -15     2284.04     2537.40     65.92 o 
   8   1 -15     7184.17     7528.44    166.00 o 
   9   1 -15      609.08      600.67     28.81 o 
  10   1 -15     1408.10     1498.88     43.08 o 
  11   1 -15     1711.10     1910.66     36.05 o 
  12   1 -15       41.87       25.77     23.08 o 
  13   1 -15      464.20      423.44     24.22 o 
  14   1 -15     1818.03     1991.28     69.30 o 
  15   1 -15     1928.97     1741.30     47.12 o 
  16   1 -15      340.65      347.28     28.19 o 
  17   1 -15      292.19      243.80     27.01 o 
  18   1 -15      444.19      420.39     27.60 o 
  19   1 -15      111.29      102.51     23.31 o 
  20   1 -15      125.56      128.47     29.55 o 
  21   1 -15       44.94       39.79     25.83 o 
  22   1 -15      375.20      354.55     23.13 o 
  23   1 -15       73.53       48.91     21.36 o 
   1   2 -15    11011.97    10117.47     71.97 o 
   2   2 -15     4348.50     4095.69     59.15 o 
   3   2 -15      494.33      524.40     28.36 o 
   4   2 -15     1100.74      992.87     27.73 o 
   5   2 -15     2659.34     3035.21     49.25 o 
   6   2 -15      212.62      283.57     36.35 o 
   7   2 -15      647.77      819.54     45.84 o 
   8   2 -15     1804.01     1795.50     99.52 o 
   9   2 -15     1487.20     1512.98    101.76 o 
  10   2 -15      110.47      141.03     38.36 o 
  11   2 -15      411.72      380.81     62.27 o 
  12   2 -15      461.32      544.56     29.27 o 
  13   2 -15     1022.23     1139.56     31.45 o 
  14   2 -15     7370.50     7329.57    184.61 o 
  15   2 -15      532.23      530.71     22.81 o 
  16   2 -15    10397.19     9742.40     88.53 o 
  17   2 -15      284.08      256.71     28.33 o 
  18   2 -15      737.91      666.79     29.73 o 
  19   2 -15     1014.06     1045.17     29.59 o 
  20   2 -15      685.09      594.05     24.34 o 
  21   2 -15     1195.97     1276.48     44.31 o 
  22   2 -15      378.67      393.20     21.37 o 
   0   3 -15     8597.65     8512.34     62.89 o 
   1   3 -15     2297.14     2152.10     25.65 o 
   2   3 -15      234.63      232.37     31.04 o 
   3   3 -15      648.07      616.12     25.22 o 
   4   3 -15      109.07      112.18     17.87 o 
   5   3 -15     2411.84     2546.08     60.96 o 
   6   3 -15     1725.67     1905.15     53.25 o 
   7   3 -15     5262.77     5067.43    150.96 o 
   8   3 -15     2818.22     3182.82    132.69 o 
   9   3 -15      727.31      822.27    101.48 o 
  10   3 -15      950.95     1094.39    106.82 o 
  11   3 -15      608.21      638.14     56.22 o 
  12   3 -15       13.69       16.77     22.34 o 
  13   3 -15      393.11      363.91     22.72 o 
  14   3 -15     2254.02     2272.81     31.77 o 
  15   3 -15      196.05      197.64     21.70 o 
  16   3 -15      303.08      343.58     21.22 o 
  17   3 -15     1074.09     1017.39     38.95 o 
  18   3 -15       39.86       65.64     25.94 o 
  19   3 -15      932.69      940.18     28.47 o 
  20   3 -15      178.07      176.80     20.58 o 
  21   3 -15       97.23       94.99     16.64 o 
  22   3 -15      329.80      382.32     26.71 o 
   1   4 -15     4859.74     4666.96     79.00 o 
   2   4 -15      122.91      132.16     17.52 o 
   3   4 -15     8127.61     8308.88    150.46 o 
   4   4 -15     6541.78     6129.87    152.88 o 
   5   4 -15      359.84      342.72     34.90 o 
   6   4 -15     1417.44     1659.44    103.73 o 
   7   4 -15     1278.05     1432.30     97.83 o 
   8   4 -15     2330.79     2577.01    130.72 o 
   9   4 -15      192.41      378.67     84.05 o 
  10   4 -15     4738.06     4674.40     67.17 o 
  11   4 -15      455.25      420.05     31.60 o 
  12   4 -15      100.91       50.55     21.33 o 
  13   4 -15      521.65      471.85     24.35 o 
  14   4 -15      542.70      542.11     23.56 o 
  15   4 -15      324.47      363.40     21.70 o 
  16   4 -15      958.09      985.54     24.46 o 
  17   4 -15       12.64       25.50     20.35 o 
  18   4 -15      134.46      149.33     28.54 o 
  19   4 -15       35.53       23.25     20.48 o 
  20   4 -15      512.16      590.05     20.61 o 
  21   4 -15      402.58      439.27     21.51 o 
   0   5 -15    27071.60    28086.98    315.13 o 
   1   5 -15     2380.57     2449.45     33.60 o 
   2   5 -15     3264.99     3550.11     50.23 o 
   3   5 -15     1499.08     1598.32     43.90 o 
   4   5 -15      383.15      411.34     27.96 o 
   5   5 -15     1819.60     1818.52     69.86 o 
   6   5 -15     1711.66     1901.48    115.26 o 
   7   5 -15      722.30      814.40     92.77 o 
   9   5 -15     2362.32     2202.00     75.90 o 
  10   5 -15      105.04      137.88     29.28 o 
  11   5 -15      408.20      449.80     25.51 o 
  12   5 -15     8264.88     8269.94    152.51 o 
  13   5 -15     1237.67     1178.00     30.05 o 
  14   5 -15      365.21      299.83     24.05 o 
  15   5 -15     1395.45     1266.47     25.66 o 
  16   5 -15      485.27      542.47     20.98 o 
  17   5 -15     1008.53     1110.46     24.78 o 
  18   5 -15       28.72       67.24     25.04 o 
  19   5 -15      576.75      577.33     51.59 o 
  20   5 -15      317.67      302.90     20.53 o 
  21   5 -15       10.48       14.90     22.49 o 
   1   6 -15     3187.38     3198.93    145.76 o 
   2   6 -15     1239.52     1460.31     38.48 o 
   3   6 -15       62.57       73.97     25.87 o 
   4   6 -15       63.75       94.08     25.24 o 
   5   6 -15     1083.02     1269.98     48.91 o 
   6   6 -15       69.17       43.99     27.13 o 
   7   6 -15       11.10      -28.67     51.16 o 
   8   6 -15       16.53       -6.18     41.89 o 
   9   6 -15      619.73      549.65     31.08 o 
  10   6 -15        5.38       25.80     26.82 o 
  11   6 -15      340.29      288.02     28.73 o 
  12   6 -15     2297.48     2245.60     56.81 o 
  13   6 -15      268.16      283.00     28.78 o 
  14   6 -15     2923.98     2935.51     86.12 o 
  15   6 -15      656.02      658.54     30.09 o 
  16   6 -15      248.87      288.16     26.65 o 
  17   6 -15      417.75      464.69     39.64 o 
  18   6 -15     1032.57     1121.20     91.22 o 
  19   6 -15       31.95       40.76     32.33 o 
  20   6 -15       17.68       21.36     22.21 o 
   1   7 -15     1416.88     1367.36     46.67 o 
   3   7 -15       53.01       54.26     44.70 o 
   4   7 -15      108.84       97.83     49.76 o 
   5   7 -15      859.80      876.15     37.46 o 
   6   7 -15     1776.13     1667.03     67.19 o 
   7   7 -15     1164.63     1131.94     96.28 o 
   8   7 -15     2576.60     2536.73     56.28 o 
   9   7 -15      128.18      113.90     28.29 o 
  10   7 -15      230.14      224.40     29.13 o 
  11   7 -15      336.97      339.39     30.00 o 
  12   7 -15      332.15      358.20     29.60 o 
  13   7 -15      195.94      171.43     28.27 o 
  14   7 -15     1422.97     1411.39     34.55 o 
  15   7 -15      353.37      392.51     32.06 o 
  16   7 -15      533.70      512.97     31.14 o 
  17   7 -15      452.01      493.82     27.01 o 
  18   7 -15       30.51       17.43     27.83 o 
  19   7 -15      339.39      382.32     26.43 o 
   1   8 -15     3162.45     2926.16     75.62 o 
   2   8 -15      810.08      705.89     53.41 o 
   3   8 -15      300.25      328.06     49.76 o 
   4   8 -15     5500.19     5141.64     98.67 o 
   5   8 -15     1222.99     1289.77     43.34 o 
   6   8 -15      260.73      251.68     27.41 o 
   7   8 -15      683.09      646.16     31.40 o 
   8   8 -15      350.07      322.09     28.85 o 
   9   8 -15       61.64       30.49     27.36 o 
  10   8 -15      179.71      212.96     28.38 o 
  11   8 -15       74.27       61.97     26.06 o 
  12   8 -15      204.12      167.90     26.79 o 
  13   8 -15      372.63      351.98     32.72 o 
  14   8 -15      611.73      654.76     33.73 o 
  15   8 -15      344.96      361.47     31.20 o 
  16   8 -15       21.33        6.75     21.84 o 
  17   8 -15       30.89       30.64     28.11 o 
  18   8 -15       62.13       54.54     22.77 o 
   3   9 -15      476.59      421.68     49.20 o 
   4   9 -15     2490.16     2297.90    118.07 o 
   5   9 -15     1324.58     1281.54     49.20 o 
   6   9 -15     2689.30     2466.67    107.67 o 
   7   9 -15       87.78       74.48     31.61 o 
   8   9 -15      241.68      218.16     32.70 o 
   9   9 -15      968.98      948.50     39.18 o 
  10   9 -15      682.97      697.41     46.10 o 
  11   9 -15       93.87       87.47     30.18 o 
  12   9 -15      278.87      319.32     30.30 o 
  13   9 -15       38.36       23.38     20.33 o 
  14   9 -15      310.56      302.55     20.12 o 
  15   9 -15      125.37      134.59     19.45 o 
  16   9 -15      222.81      233.33     22.77 o 
   3  10 -15      983.11     1007.53     52.85 o 
   4  10 -15      225.14      273.81     47.23 o 
   5  10 -15      238.61      196.41     30.21 o 
   6  10 -15       34.52       13.57     30.01 o 
   7  10 -15      949.18      851.75     48.91 o 
   8  10 -15      728.59      817.27     35.46 o 
   9  10 -15      105.61      143.19     28.57 o 
  10  10 -15      577.49      579.80     46.81 o 
  11  10 -15      272.58      227.52     26.96 o 
  12  10 -15       25.23       22.17     22.25 o 
  13  10 -15      107.44       92.49     26.71 o 
   2  11 -15      336.15      385.13     44.70 o 
   3  11 -15      868.40      920.66     50.60 o 
   4  11 -15       24.98       25.86     38.51 o 
   5  11 -15       43.96       51.44     39.36 o 
   6  11 -15        5.22       35.42     36.26 o 
   7  11 -15       17.10        5.62     34.30 o 
   8  11 -15       72.54       50.32     33.45 o 
   9  11 -15      160.63      169.71     21.17 o 
  10  11 -15      134.59      220.68     30.08 o 
   1  12 -15       75.10       89.84     23.85 o 
   2  12 -15      558.23      549.87     37.95 o 
   3  12 -15      512.32      545.37     37.11 o 
   4  12 -15       19.59        9.28     29.80 o 
   5  12 -15      355.06      346.62     31.49 o 
   6  12 -15       14.60        9.56     26.71 o 
   2   0 -14    11801.52    12157.06     60.37 o 
   4   0 -14      991.80     1050.73     37.95 o 
   6   0 -14    10092.33    10873.92    157.43 o 
   8   0 -14    21082.93    23180.41    251.04 o 
  10   0 -14      453.42      449.83     34.10 o 
  12   0 -14       32.83       46.67     39.08 o 
  14   0 -14     7198.20     7828.04     69.97 o 
  16   0 -14     3157.03     2967.68    180.90 o 
  18   0 -14      320.45      341.84     49.48 o 
  20   0 -14      107.65      109.64     43.01 o 
  22   0 -14      918.47      875.68     38.79 o 
   1   1 -14      113.24      236.03     50.88 o 
   2   1 -14      941.44     1033.11     25.70 o 
   3   1 -14     4744.32     4791.78     41.02 o 
   4   1 -14     1256.81     1298.75     27.63 o 
   5   1 -14     1297.82     1471.22     30.53 o 
   6   1 -14      766.90      988.85     46.67 o 
   7   1 -14       86.74       68.00     37.14 o 
   8   1 -14     2000.09     2061.54     42.91 o 
   9   1 -14      180.24      166.46     25.06 o 
  10   1 -14      777.51      944.95     29.86 o 
  11   1 -14      437.45      573.99     35.93 o 
  12   1 -14       34.12       55.32     26.89 o 
  13   1 -14      534.80      522.10     28.61 o 
  14   1 -14      236.48      277.87     24.32 o 
  15   1 -14     1101.40     1027.65     61.13 o 
  16   1 -14      129.62      150.59     35.05 o 
  17   1 -14      699.59      657.61     30.49 o 
  18   1 -14     2358.06     2245.83     44.46 o 
  19   1 -14       42.18       33.74     23.57 o 
  20   1 -14      643.19      688.02     34.64 o 
  21   1 -14       45.08       45.31     25.64 o 
  22   1 -14      195.91      160.20     22.62 o 
  23   1 -14       68.13       50.34     16.40 o 
   0   2 -14     8632.54     8671.75     64.52 o 
   1   2 -14      742.89      713.24     23.07 o 
   2   2 -14      214.74      238.32     20.01 o 
   3   2 -14     3323.57     3451.42    107.95 o 
   4   2 -14      697.71      742.95     26.00 o 
   5   2 -14     3057.91     3121.70     63.11 o 
   6   2 -14       31.45       39.97     31.03 o 
   7   2 -14     4187.80     4373.07    134.09 o 
   8   2 -14      275.07      350.55     77.03 o 
   9   2 -14     1743.05     1863.81    100.36 o 
  10   2 -14     2543.98     2577.01     66.91 o 
  11   2 -14      976.50      999.61     48.69 o 
  12   2 -14     1359.07     1465.55     41.87 o 
  13   2 -14      379.93      426.26     22.41 o 
  14   2 -14      136.98      132.94     21.05 o 
  15   2 -14       92.85       96.30     20.43 o 
  16   2 -14      979.09     1044.56     27.56 o 
  17   2 -14     2487.15     2390.55     53.22 o 
  18   2 -14       63.00       58.41     25.21 o 
  19   2 -14      124.89      165.09     24.11 o 
  20   2 -14      303.37      279.61     22.54 o 
  21   2 -14      247.07      230.62     19.51 o 
  22   2 -14        3.25       -8.57     22.21 o 
  23   2 -14      143.55      147.59     23.61 o 
   1   3 -14     3822.02     3635.95     30.49 o 
   2   3 -14    16602.81    16237.35    176.25 o 
   3   3 -14     8337.34     8617.94    117.48 o 
   4   3 -14      411.34      394.19     28.06 o 
   5   3 -14    27626.37    28834.90    168.96 o 
   6   3 -14      113.00      159.93     31.07 o 
   7   3 -14     2680.97     2860.37    123.41 o 
   8   3 -14       87.32      147.02     74.50 o 
   9   3 -14      809.91      769.42     90.52 o 
  10   3 -14     2811.74     2836.49    190.18 o 
  11   3 -14     1793.00     1752.49     66.91 o 
  12   3 -14      388.31      366.61     21.65 o 
  13   3 -14     1311.55     1193.05     26.56 o 
  14   3 -14      503.44      557.98     23.92 o 
  15   3 -14      653.35      606.29     23.29 o 
  16   3 -14       46.34       39.30     19.01 o 
  17   3 -14       47.61       45.37     24.55 o 
  18   3 -14       46.21        7.56     31.00 o 
  19   3 -14      657.51      584.48     26.16 o 
  20   3 -14      151.00      131.78     20.78 o 
  21   3 -14      100.45       95.34     17.07 o 
  22   3 -14      354.51      326.94     29.52 o 
   0   4 -14    13667.28    14547.62     84.99 o 
   1   4 -14     2581.43     2399.54     28.32 o 
   2   4 -14     2971.34     2833.69     30.30 o 
   3   4 -14     7664.21     7695.02    158.69 o 
   4   4 -14     5344.17     6040.86    269.17 o 
   5   4 -14     2204.75     2363.58    139.43 o 
   6   4 -14     1638.36     1750.80    105.70 o 
   7   4 -14      156.48      230.24     71.97 o 
   8   4 -14     1095.93     1287.24    106.54 o 
   9   4 -14      142.30      171.76     72.25 o 
  10   4 -14     6528.27     6484.54    105.42 o 
  11   4 -14      255.09      236.98     22.40 o 
  12   4 -14      222.49      195.04     21.23 o 
  13   4 -14      227.37      219.37     22.75 o 
  14   4 -14    10179.70    10113.96    133.06 o 
  15   4 -14      130.77      155.16     20.94 o 
  16   4 -14      454.15      374.87     21.52 o 
  17   4 -14      615.41      669.49     30.03 o 
  18   4 -14      183.44      162.48     28.26 o 
  19   4 -14      398.32      382.63     23.03 o 
  20   4 -14       56.68       60.32     18.12 o 
  21   4 -14        6.68       -6.62     18.15 o 
   1   5 -14     2736.73     2797.06     46.92 o 
   2   5 -14      563.44      646.36     21.58 o 
   3   5 -14      914.05      939.29     82.51 o 
   4   5 -14       59.43      106.64     23.85 o 
   5   5 -14     1288.09     1398.54     35.21 o 
   6   5 -14      225.42      222.93     81.81 o 
   7   5 -14      197.18      183.85     84.05 o 
   9   5 -14     1874.80     1710.88     69.44 o 
  10   5 -14     1254.91     1284.38     34.82 o 
  11   5 -14      403.20      430.17     24.77 o 
  12   5 -14     2297.76     2131.96     43.01 o 
  13   5 -14     1698.20     1684.63     32.76 o 
  14   5 -14      423.91      469.91     22.70 o 
  15   5 -14     1720.63     1692.57     31.47 o 
  16   5 -14      459.20      447.18     21.75 o 
  17   5 -14      583.13      680.87     39.50 o 
  18   5 -14      726.63      861.13     58.19 o 
  19   5 -14      133.53      142.47     24.65 o 
  20   5 -14       59.06       58.14     20.01 o 
  21   5 -14      905.82      969.01     30.08 o 
   0   6 -14     2996.35     3324.50     60.16 o 
   1   6 -14     6268.93     6516.33    171.34 o 
   2   6 -14      300.23      261.32     26.64 o 
   3   6 -14     1291.60     1287.20     36.62 o 
   4   6 -14      642.20      752.14     30.99 o 
   5   6 -14     1925.74     1935.62     74.07 o 
   6   6 -14     2156.35     2228.14    116.10 o 
   7   6 -14      695.32      683.68     51.16 o 
   8   6 -14      364.95      327.93     34.51 o 
   9   6 -14      849.92      762.56     31.54 o 
  10   6 -14     3134.46     2951.66     73.30 o 
  11   6 -14      248.53      241.13     29.48 o 
  12   6 -14      288.65      297.28     28.90 o 
  13   6 -14       21.46       23.15     26.42 o 
  14   6 -14      145.19      173.10     28.06 o 
  15   6 -14      181.73      205.16     26.77 o 
  16   6 -14     1059.86     1185.23     32.44 o 
  17   6 -14      439.84      501.51     42.45 o 
  18   6 -14       26.49       78.43     34.02 o 
  19   6 -14      147.63      165.58     34.02 o 
  20   6 -14       42.99       36.55     26.43 o 
   1   7 -14     1191.32     1106.76     43.57 o 
   3   7 -14       12.02       19.12     78.99 o 
   4   7 -14      804.34      722.75     51.44 o 
   5   7 -14       53.03       51.73     50.04 o 
   6   7 -14       32.49       55.62     31.13 o 
   7   7 -14      361.02      363.36     34.05 o 
   8   7 -14     1522.71     1567.67     55.76 o 
   9   7 -14      564.40      520.81     31.89 o 
  10   7 -14     4159.46     4162.73    132.80 o 
  11   7 -14      126.70      158.00     28.90 o 
  12   7 -14       99.30       63.42     27.73 o 
  13   7 -14       50.42       34.10     26.66 o 
  14   7 -14      864.49      849.10     32.24 o 
  15   7 -14       22.38       59.82     30.11 o 
  16   7 -14      200.42      182.15     29.90 o 
  17   7 -14      100.30      140.00     32.89 o 
  18   7 -14      227.21      244.38     22.97 o 
  19   7 -14     1163.20     1356.39     37.67 o 
   1   8 -14     1929.94     1920.32     63.81 o 
   2   8 -14     1874.93     1837.67     67.19 o 
   3   8 -14        1.34      -13.21     46.67 o 
   4   8 -14      246.67      296.86     54.54 o 
   5   8 -14     2098.40     2066.82    108.51 o 
   6   8 -14     1572.38     1539.91     37.18 o 
   7   8 -14      336.26      359.89     29.50 o 
   8   8 -14     2711.15     2591.24     43.08 o 
   9   8 -14      391.44      335.71     29.25 o 
  10   8 -14     2120.95     2070.54     50.53 o 
  11   8 -14      682.41      563.34     30.51 o 
  12   8 -14       69.91       77.65     25.64 o 
  13   8 -14       82.97       75.25     31.68 o 
  14   8 -14       29.60       25.30     29.14 o 
  15   8 -14      443.77      470.16     30.64 o 
  16   8 -14       12.34        3.37     32.33 o 
  17   8 -14       75.10       66.62     19.37 o 
  18   8 -14      527.75      520.63     26.43 o 
   3   9 -14      132.55      172.89     47.23 o 
   4   9 -14       91.38      112.17     46.95 o 
   5   9 -14     2463.43     2394.09     74.22 o 
   6   9 -14      185.69      162.73     33.76 o 
   7   9 -14      164.56      151.31     34.02 o 
   8   9 -14      142.43      129.72     32.92 o 
   9   9 -14      661.34      702.57     37.85 o 
  10   9 -14      362.09      392.69     34.05 o 
  11   9 -14       68.89       33.18     29.01 o 
  12   9 -14       72.95       68.17     28.90 o 
  13   9 -14       66.86       60.40     26.93 o 
  14   9 -14       11.31        7.56     19.50 o 
  15   9 -14       59.16       40.48     19.65 o 
  16   9 -14       69.55       70.84     24.18 o 
   4  10 -14      139.17      143.93     47.23 o 
   5  10 -14      425.76      423.79     33.10 o 
   6  10 -14       15.35       16.29     30.11 o 
   7  10 -14      957.15      944.81     85.74 o 
   8  10 -14       78.89       50.70     29.20 o 
   9  10 -14      262.82      332.47     30.85 o 
  10  10 -14       48.17       51.49     27.18 o 
  11  10 -14      769.66      685.23     30.87 o 
  12  10 -14       56.27       59.53     23.92 o 
  13  10 -14      212.68      236.70     31.77 o 
   2  11 -14      199.03      196.78     43.57 o 
   3  11 -14      787.54      901.54     52.01 o 
   4  11 -14      136.95      106.26     40.48 o 
   5  11 -14        1.65       -6.47     40.20 o 
   6  11 -14      411.94      435.73     42.45 o 
   7  11 -14      297.48      243.17     39.08 o 
   8  11 -14      612.03      645.73     41.32 o 
   9  11 -14       67.15       66.91     32.89 o 
  10  11 -14      691.51      750.02     36.26 o 
  11  11 -14        3.00       17.71     26.43 o 
   0  12 -14      135.99      184.13     36.83 o 
   1  12 -14       28.26       12.96     25.04 o 
   2  12 -14      120.42       92.49     34.58 o 
   3  12 -14      405.84      442.20     38.51 o 
   4  12 -14      236.18      218.99     34.30 o 
   5  12 -14      349.50      345.21     34.58 o 
   6  12 -14      100.73      116.66     30.08 o 
   7  12 -14      306.98      295.45     28.96 o 
   4   0 -13      648.03      724.33     24.62 o 
   6   0 -13      404.68      387.66     55.66 o 
   8   0 -13     1832.52     1591.13     82.09 o 
  10   0 -13     1223.09     1304.82     40.95 o 
  12   0 -13      526.07      674.12     45.82 o 
  14   0 -13     6295.09     6545.90    352.24 o 
  16   0 -13      921.58      945.89     50.18 o 
  18   0 -13      429.64      345.49     48.63 o 
  20   0 -13      911.03      874.56     53.41 o 
  22   0 -13      520.44      525.97     36.83 o 
   1   1 -13     5152.22     4965.66     40.76 o 
   2   1 -13     1641.89     1421.20     44.56 o 
   3   1 -13      233.68      258.43     18.89 o 
   4   1 -13     7057.84     6931.36     70.20 o 
   5   1 -13     3482.28     3671.84     64.88 o 
   6   1 -13    23533.71    24780.75    160.62 o 
   7   1 -13     1057.48     1039.49     50.39 o 
   8   1 -13     1934.48     1808.81     34.63 o 
   9   1 -13      748.23      816.38     35.92 o 
  10   1 -13     1096.43     1211.04     47.18 o 
  11   1 -13      431.99      342.52     28.00 o 
  12   1 -13      516.70      542.82     28.74 o 
  13   1 -13     1789.84     1798.21     39.25 o 
  14   1 -13      189.70      241.26     24.28 o 
  15   1 -13      267.48      246.38     24.44 o 
  16   1 -13      117.70      114.42     36.44 o 
  17   1 -13     1450.18     1320.79     42.16 o 
  18   1 -13      681.52      711.31     29.85 o 
  19   1 -13      336.76      321.96     25.69 o 
  20   1 -13      671.36      633.42     36.26 o 
  21   1 -13      118.84      117.47     27.38 o 
  22   1 -13      212.42      209.27     23.98 o 
  23   1 -13      243.91      239.28     18.21 o 
   1   2 -13      775.20      834.48     30.32 o 
   2   2 -13     7674.43     7419.12     56.66 o 
   3   2 -13     7627.78     7762.08     60.52 o 
   4   2 -13      382.21      409.76     22.86 o 
   5   2 -13      882.69      832.54     40.02 o 
   6   2 -13     7973.96     8801.35    211.68 o 
   7   2 -13     8837.01     9288.41    177.95 o 
   8   2 -13      691.12      897.89     88.83 o 
   9   2 -13      252.50      280.84     66.62 o 
  10   2 -13      111.98       99.39     38.79 o 
  11   2 -13      578.62      641.65     74.64 o 
  12   2 -13       24.38       39.35     41.61 o 
  13   2 -13      439.10      412.62     22.00 o 
  14   2 -13      434.01      486.68     23.73 o 
  15   2 -13     3527.14     3440.13     71.19 o 
  16   2 -13     7907.98     7933.60    218.87 o 
  17   2 -13      129.61      188.37     38.65 o 
  18   2 -13     2981.24     2836.25     50.32 o 
  19   2 -13      177.35      173.81     24.93 o 
  20   2 -13     1429.56     1443.84     53.01 o 
  21   2 -13       37.49       51.41     18.23 o 
  22   2 -13      224.42      209.36     22.08 o 
  23   2 -13       80.71       78.71     22.21 o 
   0   3 -13     3473.95     3416.21    136.76 o 
   1   3 -13      316.45      312.39     17.77 o 
   2   3 -13      628.89      677.66     25.04 o 
   3   3 -13    12939.83    12947.62    108.29 o 
   4   3 -13    14940.62    15343.31    228.04 o 
   5   3 -13    12367.44    12861.04    110.95 o 
   6   3 -13     4082.30     4303.91    133.81 o 
   7   3 -13     4766.47     4723.90    144.49 o 
   8   3 -13     1232.64     1238.04     95.02 o 
   9   3 -13     1419.78     1622.89    102.33 o 
  10   3 -13     1945.60     1970.94     57.03 o 
  11   3 -13     3460.54     3217.67     80.96 o 
  12   3 -13      402.93      364.77     26.36 o 
  13   3 -13      644.05      528.63     23.61 o 
  14   3 -13     2792.09     2714.67     33.90 o 
  15   3 -13      170.22      199.03     21.80 o 
  16   3 -13       28.62       45.25     20.13 o 
  17   3 -13      232.06      211.78     31.70 o 
  18   3 -13      215.76      168.94     32.58 o 
  19   3 -13      497.29      500.47     26.02 o 
  20   3 -13        3.02       -2.99     19.62 o 
  21   3 -13       45.01       34.61     17.64 o 
  22   3 -13       82.53       46.38     25.58 o 
   1   4 -13     1437.12     1397.76     23.55 o 
   2   4 -13     2502.69     2977.24     30.03 o 
   3   4 -13     4289.91     4333.45     93.89 o 
   4   4 -13    22184.09    22455.97    263.41 o 
   5   4 -13     5498.51     5704.57     79.44 o 
   6   4 -13     4794.84     5173.69    149.84 o 
   7   4 -13     1680.23     2099.11    111.32 o 
   8   4 -13      430.56      450.91     84.05 o 
   9   4 -13     1713.18     1891.64    124.25 o 
  10   4 -13      608.91      687.20    117.23 o 
  11   4 -13      857.17      822.02     33.53 o 
  12   4 -13      455.97      437.67     22.89 o 
  13   4 -13     1180.45     1141.60     27.45 o 
  14   4 -13      540.37      531.69     24.34 o 
  15   4 -13     1219.13     1177.25     26.85 o 
  16   4 -13       33.52       38.73     19.47 o 
  17   4 -13     1904.04     1933.36     35.55 o 
  18   4 -13      192.69      162.35     23.17 o 
  19   4 -13      615.12      604.49     24.26 o 
  20   4 -13      205.36      212.12     19.02 o 
  21   4 -13      165.69      219.68     21.16 o 
   0   5 -13      153.69      135.39     25.42 o 
   1   5 -13     1088.14     1155.46     25.20 o 
   2   5 -13     2231.47     2705.80     31.13 o 
   3   5 -13     2179.57     2243.43     39.52 o 
   4   5 -13     3961.94     3447.74     46.12 o 
   5   5 -13      864.03      927.76     29.95 o 
   6   5 -13     2444.45     2480.02    122.01 o 
   7   5 -13       23.53       42.17     78.99 o 
   9   5 -13      926.30      910.26     53.41 o 
  10   5 -13       86.87       75.40     27.51 o 
  11   5 -13       53.42       61.86     28.69 o 
  12   5 -13      666.98      635.90     33.59 o 
  13   5 -13       63.93       47.44     29.06 o 
  14   5 -13      913.23      841.15     28.82 o 
  15   5 -13     1721.28     1734.78     47.51 o 
  16   5 -13      332.20      331.36     23.64 o 
  17   5 -13     1265.42     1366.67     38.56 o 
  18   5 -13      119.03      156.33     26.80 o 
  19   5 -13       14.22       11.25     23.81 o 
  20   5 -13       73.70       82.93     20.43 o 
  21   5 -13      236.38      272.68     25.30 o 
   1   6 -13     3948.77     4002.63    122.29 o 
   2   6 -13      426.62      387.15     27.67 o 
   3   6 -13      455.22      493.51     36.55 o 
   4   6 -13       71.93       92.80     24.04 o 
   5   6 -13     3349.90     3331.81    130.16 o 
   6   6 -13     1353.00     1392.66    113.01 o 
   7   6 -13      973.73      856.00     62.13 o 
   8   6 -13     2844.14     2689.57     82.37 o 
   9   6 -13      957.23      907.87     32.36 o 
  10   6 -13      270.03      255.89     29.81 o 
  11   6 -13      136.45      132.16     27.64 o 
  12   6 -13       36.27       39.79     28.93 o 
  13   6 -13      646.24      706.96     33.21 o 
  14   6 -13     2157.06     2187.54     57.41 o 
  15   6 -13      513.35      504.95     30.15 o 
  16   6 -13      234.85      220.93     33.00 o 
  17   6 -13      119.96      100.08     39.36 o 
  18   6 -13      114.12      109.64     35.98 o 
  19   6 -13      295.82      306.14     34.58 o 
  20   6 -13      249.22      279.71     29.52 o 
   3   7 -13      220.22      195.10     71.12 o 
   4   7 -13     1470.36     1604.83     80.82 o 
   5   7 -13     1129.94     1092.99     57.63 o 
   6   7 -13       42.97       64.19     31.33 o 
   7   7 -13       60.13       48.97     28.32 o 
   8   7 -13     3978.19     3670.77     56.60 o 
   9   7 -13     1073.27     1101.30     38.06 o 
  10   7 -13      125.64      109.74     29.26 o 
  11   7 -13     2548.11     2393.65     74.36 o 
  12   7 -13      374.20      372.92     30.23 o 
  13   7 -13      834.45      866.46     37.18 o 
  14   7 -13       94.52      117.35     26.35 o 
  15   7 -13      179.44      183.32     25.95 o 
  16   7 -13      811.74      847.53     36.50 o 
  17   7 -13       27.16       -3.37     33.17 o 
  18   7 -13       65.18       37.52     22.11 o 
  19   7 -13      974.92     1053.35     35.98 o 
   2   8 -13      867.51      947.37     58.47 o 
   3   8 -13      437.01      456.82     51.44 o 
   4   8 -13     1983.23     1964.45     70.28 o 
   5   8 -13       95.70      108.94     33.28 o 
   6   8 -13      671.61      664.89     30.52 o 
   7   8 -13     2798.70     2666.74     60.64 o 
   8   8 -13      278.22      279.79     28.96 o 
   9   8 -13     1004.97      893.31     33.43 o 
  10   8 -13      952.40      909.80     33.57 o 
  11   8 -13      925.55      939.84     32.60 o 
  12   8 -13      503.17      474.39     29.50 o 
  13   8 -13        0.59        0.02     25.12 o 
  14   8 -13      484.32      452.11     34.78 o 
  15   8 -13      496.71      497.40     31.78 o 
  16   8 -13       11.12       12.93     34.02 o 
  17   8 -13       20.77       11.16     20.36 o 
  18   8 -13      164.14      169.23     26.71 o 
   4   9 -13     2049.51     1851.72     66.62 o 
   5   9 -13       35.89       32.49     32.50 o 
   6   9 -13     1218.65     1144.98     95.02 o 
   7   9 -13     2798.03     2702.87     54.77 o 
   8   9 -13      135.46       96.81     43.01 o 
   9   9 -13     1466.57     1417.87     65.92 o 
  10   9 -13       53.17       26.76     31.06 o 
  11   9 -13       93.71       63.62     30.84 o 
  12   9 -13      215.11      235.44     31.36 o 
  13   9 -13       45.54       69.13     29.37 o 
  14   9 -13       27.99       23.05     32.89 o 
  15   9 -13       57.84       53.12     20.85 o 
  16   9 -13      213.85      213.21     18.32 o 
   4  10 -13      280.98      261.72     49.48 o 
   5  10 -13      429.84      455.69     50.32 o 
   6  10 -13      405.90      346.34     32.59 o 
   7  10 -13     1063.12     1111.46     59.74 o 
   8  10 -13      852.94      818.08     36.46 o 
   9  10 -13      411.91      376.38     49.90 o 
  10  10 -13       40.41       34.72     28.03 o 
  11  10 -13      114.16      113.28     27.42 o 
  12  10 -13       76.87       52.10     25.14 o 
  13  10 -13      274.96      274.37     34.86 o 
  14  10 -13       13.41       -4.50     26.71 o 
   2  11 -13       27.34       42.17     43.85 o 
   3  11 -13      291.90      310.35     47.23 o 
   4  11 -13      125.74       84.62     41.04 o 
   5  11 -13       52.63       41.61     42.73 o 
   6  11 -13      113.51       96.99     40.20 o 
   7  11 -13      324.92      321.60     41.61 o 
   8  11 -13       70.92       92.49     38.23 o 
   9  11 -13       53.07       18.27     35.42 o 
  10  11 -13        3.68       19.40     32.05 o 
  11  11 -13       61.79       59.03     28.96 o 
   1  12 -13       67.28       69.44     35.98 o 
   2  12 -13      187.15      168.39     37.67 o 
   3  12 -13      109.57      105.14     37.11 o 
   4  12 -13      956.35      999.65     44.14 o 
   5  12 -13      621.64      619.02     38.79 o 
   6  12 -13       82.15       98.95     31.77 o 
   7  12 -13        7.60        4.78     28.67 o 
   8  12 -13      128.43      137.47     27.55 o 
   2   0 -12     9008.12     8068.64    105.14 o 
   4   0 -12      378.73      374.88     22.44 o 
   6   0 -12      811.30      710.10     60.72 o 
   8   0 -12     3205.48     3603.37    108.51 o 
  10   0 -12     2797.86     3040.65     52.57 o 
  12   0 -12     5553.79     5842.75     83.77 o 
  14   0 -12     1440.78     1565.50     43.49 o 
  16   0 -12     1275.56     1212.33     87.71 o 
  18   0 -12      717.05      739.62     56.22 o 
  20   0 -12     1504.08     1437.64     59.03 o 
  22   0 -12     1059.97      926.28     43.29 o 
   1   1 -12    22589.49    22333.07     78.07 o 
   2   1 -12     4590.29     4355.60     40.27 o 
   3   1 -12     7984.31     8142.44     48.82 o 
   4   1 -12      482.92      581.22     22.15 o 
   5   1 -12     5434.36     5478.77     74.60 o 
   6   1 -12     6734.32     7062.95     88.05 o 
   7   1 -12      685.60      731.21     45.86 o 
   8   1 -12     6293.68     6824.38     60.97 o 
   9   1 -12     6094.56     6420.10    131.81 o 
  10   1 -12      738.25      894.85     28.55 o 
  11   1 -12     1996.29     2022.02     95.63 o 
  12   1 -12      858.38      964.27     45.93 o 
  13   1 -12     1309.95     1305.42     51.63 o 
  14   1 -12     1149.65     1031.36     32.14 o 
  15   1 -12      380.04      335.89     23.86 o 
  16   1 -12      998.66      834.93     42.37 o 
  17   1 -12      543.14      539.50     39.95 o 
  18   1 -12      301.61      284.12     26.78 o 
  19   1 -12      156.67      182.79     24.90 o 
  20   1 -12      574.37      582.26     34.98 o 
  21   1 -12      543.29      505.11     33.59 o 
  22   1 -12      143.77      137.15     24.05 o 
  23   1 -12       60.77       74.32     17.57 o 
   0   2 -12    13141.47    12598.29     70.84 o 
   1   2 -12      169.21      197.93     18.82 o 
   2   2 -12     4573.84     5422.59     82.72 o 
   3   2 -12    14819.36    14136.29     86.02 o 
   4   2 -12     3202.66     3128.98     40.05 o 
   5   2 -12      613.18      719.38     36.82 o 
   6   2 -12    10076.35    11165.83    215.34 o 
   7   2 -12     1637.70     1646.43    115.82 o 
   8   2 -12    10092.30    11476.63    201.84 o 
   9   2 -12     1684.74     1957.99    104.01 o 
  10   2 -12     1987.69     1951.98     96.56 o 
  11   2 -12     4406.22     4124.56     81.52 o 
  12   2 -12      251.24      311.51     60.44 o 
  13   2 -12      619.25      694.87     23.78 o 
  14   2 -12      399.21      406.14     21.75 o 
  15   2 -12     2384.01     2439.08     64.78 o 
  16   2 -12      815.44      858.87     26.80 o 
  17   2 -12      341.34      317.87     56.08 o 
  18   2 -12     1215.33     1236.45     42.91 o 
  19   2 -12      107.15      113.39     24.73 o 
  20   2 -12      128.13      118.78     22.53 o 
  21   2 -12      152.96      162.55     19.03 o 
  22   2 -12      524.60      486.70     24.25 o 
  23   2 -12       53.97       23.90     23.90 o 
   1   3 -12     1428.06     1465.78     21.47 o 
   2   3 -12      311.97      330.31     19.78 o 
   3   3 -12     2006.41     1995.59     36.72 o 
   4   3 -12     5091.68     5026.36     61.51 o 
   5   3 -12     6366.80     6929.86     80.96 o 
   6   3 -12      310.65      498.70     77.59 o 
   7   3 -12     1943.18     1925.94    105.42 o 
   8   3 -12      101.24      101.76     67.19 o 
   9   3 -12      721.87      832.39     83.21 o 
  10   3 -12      624.67      579.70     44.99 o 
  11   3 -12      502.12      536.23     47.10 o 
  12   3 -12     1054.37     1155.99     41.94 o 
  13   3 -12      372.86      323.27     22.38 o 
  14   3 -12     1390.82     1367.48     28.48 o 
  15   3 -12     3540.92     3292.36     35.28 o 
  16   3 -12       90.32       69.58     20.45 o 
  17   3 -12       52.32       74.26     25.77 o 
  18   3 -12      963.18      918.62     39.77 o 
  19   3 -12      300.98      324.02     32.45 o 
  20   3 -12      233.61      212.37     21.81 o 
  21   3 -12      116.73      104.66     18.47 o 
  22   3 -12       68.34       79.48     18.16 o 
   0   4 -12     7626.31     8282.14    138.03 o 
   1   4 -12      158.53      146.20     16.10 o 
   2   4 -12     1036.47      978.03     20.79 o 
   3   4 -12     1313.61     1295.43     31.47 o 
   4   4 -12     3979.07     4664.61     72.02 o 
   5   4 -12     6150.41     6154.43     79.65 o 
   6   4 -12     5334.37     6022.39    157.14 o 
   7   4 -12     1759.80     2004.09    114.41 o 
   8   4 -12     2822.34     3012.74    126.78 o 
   9   4 -12     2103.70     2497.45    133.25 o 
  10   4 -12       33.95       70.33     41.19 o 
  11   4 -12     1473.64     1433.23     48.37 o 
  12   4 -12        8.27       10.54     23.40 o 
  13   4 -12     2252.05     2347.25     32.15 o 
  14   4 -12     2049.52     2039.31     31.19 o 
  15   4 -12     1958.46     1894.09     30.49 o 
  16   4 -12       12.59        7.96     20.10 o 
  17   4 -12     1656.66     1534.20     34.27 o 
  18   4 -12      331.96      285.86     24.92 o 
  19   4 -12      135.84      120.13     27.17 o 
  20   4 -12      348.09      320.63     19.94 o 
  21   4 -12     1536.84     1634.50     39.92 o 
  22   4 -12       13.36       -7.31     22.49 o 
   1   5 -12      554.27      602.34     20.36 o 
   2   5 -12     6253.46     6347.30     87.44 o 
   3   5 -12     4703.57     5100.01     52.75 o 
   4   5 -12      165.39      150.62     21.14 o 
   5   5 -12      268.45      269.80     34.02 o 
   6   5 -12      177.40      224.33     73.93 o 
   7   5 -12      430.80      477.90     84.05 o 
   8   5 -12      557.58      574.04     95.86 o 
   9   5 -12      182.64      234.17     52.29 o 
  10   5 -12      132.65      116.57     25.94 o 
  11   5 -12       52.73       56.01     25.77 o 
  12   5 -12     3516.42     3492.05     48.06 o 
  13   5 -12      379.48      425.45     26.80 o 
  14   5 -12      470.02      576.14     27.52 o 
  15   5 -12     1957.32     2120.29     48.53 o 
  16   5 -12       28.36       39.37     23.03 o 
  17   5 -12      229.47      267.47     34.86 o 
  18   5 -12     1943.61     2176.36     54.54 o 
  19   5 -12       88.68       91.64     34.02 o 
  20   5 -12      147.96      145.05     21.66 o 
  21   5 -12      329.24      354.22     18.69 o 
   0   6 -12     4540.02     4637.60     64.94 o 
   1   6 -12     2053.01     2208.10     60.41 o 
   2   6 -12      245.66      271.48     25.17 o 
   3   6 -12      190.56      194.69     23.92 o 
   4   6 -12      108.81      157.99     70.84 o 
   5   6 -12     1709.83     1772.73    103.17 o 
   6   6 -12     3118.52     3471.24    145.34 o 
   7   6 -12      132.58       52.57     78.71 o 
   8   6 -12      248.89      243.45     26.29 o 
   9   6 -12      886.05      901.36     33.40 o 
  10   6 -12     3054.38     3029.79     55.55 o 
  11   6 -12      243.89      207.73     31.27 o 
  12   6 -12      444.61      447.74     32.65 o 
  13   6 -12      767.35      825.94     34.18 o 
  14   6 -12     1455.11     1551.36     39.20 o 
  15   6 -12      336.17      335.84     29.09 o 
  16   6 -12      183.25      247.73     54.12 o 
  17   6 -12      427.98      459.07     43.29 o 
  18   6 -12      140.25      161.08     38.79 o 
  20   6 -12      182.40      180.76     27.27 o 
   3   7 -12     1041.61      892.83     90.24 o 
   4   7 -12     9385.40    10086.23    206.34 o 
   5   7 -12      721.13      681.43     57.07 o 
   6   7 -12       36.43       53.69     31.30 o 
   7   7 -12      212.49      227.85     29.30 o 
   8   7 -12     1952.42     1886.89     40.27 o 
   9   7 -12      304.51      309.09     29.61 o 
  10   7 -12       25.15       37.08     27.71 o 
  11   7 -12     1566.18     1409.29     37.55 o 
  12   7 -12     1780.01     1720.48     54.92 o 
  13   7 -12      646.58      694.51     31.83 o 
  14   7 -12      385.51      406.99     29.59 o 
  15   7 -12       28.27       31.07     31.65 o 
  16   7 -12      129.62      125.38     42.17 o 
  17   7 -12      118.68       70.00     35.70 o 
  18   7 -12      643.64      716.85     37.95 o 
  19   7 -12      602.88      599.34     31.49 o 
  20   7 -12      256.78      262.85     22.49 o 
   3   8 -12     1997.63     2024.89     68.87 o 
   4   8 -12      852.01      947.37     58.75 o 
   5   8 -12     1600.32     1528.60     49.20 o 
   6   8 -12      576.40      534.47     30.70 o 
   7   8 -12     1280.91     1286.05     36.25 o 
   8   8 -12       86.94       62.19     27.37 o 
   9   8 -12      135.17      128.71     27.97 o 
  10   8 -12      194.62      162.86     27.60 o 
  11   8 -12      669.18      711.79     33.02 o 
  12   8 -12      810.77      766.00     31.55 o 
  13   8 -12      286.01      275.36     28.42 o 
  14   8 -12        0.58        2.12     30.41 o 
  15   8 -12      314.76      307.84     31.17 o 
  16   8 -12      876.50      950.46     45.54 o 
  17   8 -12      383.18      401.16     35.42 o 
  18   8 -12       23.73       41.24     17.99 o 
   4   9 -12     1364.75     1291.17     59.88 o 
   5   9 -12     1017.79     1133.23     41.74 o 
   6   9 -12      532.83      508.76     37.22 o 
   7   9 -12     1287.93     1166.53     93.89 o 
   8   9 -12      641.48      557.25     51.44 o 
   9   9 -12      738.22      667.57     39.43 o 
  10   9 -12      170.72      239.17     35.08 o 
  11   9 -12      112.79       83.27     32.64 o 
  12   9 -12      109.24      157.34     32.16 o 
  13   9 -12       73.75       85.75     29.49 o 
  14   9 -12      127.07      119.19     36.55 o 
  15   9 -12       22.44        8.71     33.45 o 
  16   9 -12      190.44      191.99     20.36 o 
  17   9 -12      268.85      293.77     23.33 o 
   4  10 -12     1352.32     1347.40     60.16 o 
   5  10 -12      272.17      296.58     52.29 o 
   6  10 -12      166.95      145.67     30.91 o 
   7  10 -12      594.38      564.48     35.48 o 
   8  10 -12      407.04      386.78     33.99 o 
   9  10 -12      281.98      243.78     31.83 o 
  10  10 -12      223.35      207.47     30.50 o 
  11  10 -12       50.82       48.68     27.20 o 
  12  10 -12      394.94      383.16     39.36 o 
  13  10 -12      155.06      209.99     35.14 o 
  14  10 -12        4.67       -3.94     28.67 o 
   3  11 -12       34.43       14.34     41.32 o 
   4  11 -12      360.12      423.08     48.07 o 
   5  11 -12      381.10      386.26     47.23 o 
   6  11 -12       50.92       61.56     41.89 o 
   7  11 -12      176.66      149.27     40.76 o 
   8  11 -12       59.17       57.35     39.08 o 
   9  11 -12      370.75      349.15     40.48 o 
  10  11 -12       69.38       59.60     32.89 o 
  11  11 -12      456.93      476.78     34.86 o 
  12  11 -12       74.04      144.78     26.99 o 
   0  12 -12      103.68      119.19     39.64 o 
   1  12 -12       34.89       22.21     37.11 o 
   2  12 -12       14.76       22.49     37.67 o 
   3  12 -12       24.99       20.80     38.23 o 
   4  12 -12      275.83      279.71     39.08 o 
   5  12 -12      392.12      456.82     38.23 o 
   6  12 -12        3.33       -7.87     32.61 o 
   7  12 -12       24.19       48.63     32.89 o 
   8  12 -12        5.81       -0.84     28.67 o 
   9  12 -12       33.94        6.47     24.74 o 
   1  13 -12      256.74      277.89     20.17 o 
   2  13 -12       17.07       16.02     18.08 o 
   2   0 -11    10531.77    10818.26    116.10 o 
   4   0 -11       82.23       82.65     43.57 o 
   6   0 -11      284.68      448.10     54.26 o 
   8   0 -11    14897.64    16735.22    203.53 o 
  10   0 -11      947.14      854.51     36.88 o 
  12   0 -11     3023.05     3196.87     66.91 o 
  14   0 -11      420.16      458.95     35.38 o 
  16   0 -11      868.85      746.93     62.97 o 
  18   0 -11     2109.45     2061.72     71.97 o 
  20   0 -11       77.65       88.83     45.82 o 
  22   0 -11     1236.60     1259.97     48.07 o 
   2   1 -11    19502.32    19285.53    163.61 o 
   3   1 -11    13839.60    13701.29     59.58 o 
   4   1 -11     1276.64     1177.91     30.08 o 
   5   1 -11    15943.79    15888.96    116.12 o 
   6   1 -11    10436.42    10483.56    130.58 o 
   7   1 -11     1111.63     1201.37     49.17 o 
   8   1 -11      274.86      257.89     23.77 o 
   9   1 -11     4952.72     5507.70    118.86 o 
  10   1 -11      679.95      933.76     31.37 o 
  11   1 -11     1752.89     1789.69     46.56 o 
  12   1 -11      237.95      289.06     27.00 o 
  13   1 -11     1202.87     1226.43     34.37 o 
  14   1 -11       84.01       67.14     23.23 o 
  15   1 -11     1708.03     1603.10     47.27 o 
  16   1 -11     1064.00      850.23     40.13 o 
  17   1 -11     2551.98     2440.75     54.44 o 
  18   1 -11       32.31       36.97     24.07 o 
  19   1 -11       30.21       39.18     23.95 o 
  20   1 -11     1622.39     1563.08     42.24 o 
  21   1 -11       62.49       65.96     41.18 o 
  22   1 -11      575.54      589.41     27.73 o 
  23   1 -11      132.87      137.18     19.03 o 
   1   2 -11      944.46      894.65     21.95 o 
   2   2 -11       73.85       71.42     17.22 o 
   3   2 -11    39686.66    38592.91    153.35 o 
   4   2 -11      122.01      181.96     19.77 o 
   5   2 -11     1203.80     1297.57     42.43 o 
   6   2 -11     3145.57     3528.69     61.91 o 
   7   2 -11     2003.17     2248.21     56.23 o 
   8   2 -11     6767.51     7624.34    206.06 o 
   9   2 -11     8196.62     8940.95    183.85 o 
  10   2 -11      744.72      787.53     42.75 o 
  11   2 -11     2390.02     2453.49     59.50 o 
  12   2 -11      220.02      244.95     44.08 o 
  13   2 -11     3893.28     4019.30     53.93 o 
  14   2 -11      155.08      150.22     21.09 o 
  15   2 -11     1915.61     2021.37     43.76 o 
  16   2 -11      393.51      353.43     28.31 o 
  17   2 -11      705.32      677.18     31.70 o 
  18   2 -11     3414.25     3306.70     56.59 o 
  19   2 -11      265.44      230.30     26.01 o 
  20   2 -11      252.01      234.21     24.06 o 
  21   2 -11       29.07       11.94     25.24 o 
  22   2 -11      592.82      555.34     25.78 o 
  23   2 -11       28.00        9.28     26.71 o 
   0   3 -11     1125.33     1170.95     27.13 o 
   1   3 -11     1147.95     1030.03     21.75 o 
   2   3 -11    16444.11    17056.18    115.54 o 
   3   3 -11      778.08      848.37     25.26 o 
   4   3 -11     1344.05     1292.60     34.86 o 
   5   3 -11     5386.96     5803.54    121.16 o 
   6   3 -11     9925.54    10209.36    186.10 o 
   7   3 -11      647.25      611.15     83.21 o 
   8   3 -11     1297.36     1434.83     98.11 o 
   9   3 -11     1271.60     1405.03     95.02 o 
  10   3 -11      483.34      430.34     69.01 o 
  11   3 -11      695.31      649.73     62.13 o 
  12   3 -11      340.96      288.43     52.29 o 
  13   3 -11     1328.67     1414.62     27.40 o 
  14   3 -11      380.48      395.61     23.31 o 
  15   3 -11     1628.47     1637.57     29.75 o 
  16   3 -11      689.39      634.47     23.32 o 
  17   3 -11      490.42      454.93     29.19 o 
  18   3 -11      472.34      411.31     29.09 o 
  19   3 -11      704.93      720.14     36.19 o 
  20   3 -11      221.33      228.26     22.37 o 
  21   3 -11       41.84       29.65     17.61 o 
  22   3 -11        2.24      -13.29     17.92 o 
   1   4 -11     1744.84     1956.64     24.42 o 
   2   4 -11       36.80       61.98     14.81 o 
   3   4 -11      152.10      143.80     21.86 o 
   4   4 -11      448.13      484.17     34.20 o 
   5   4 -11     7016.22     8047.58     86.74 o 
   6   4 -11     1072.51     1311.41     94.17 o 
   7   4 -11      318.41      419.71     80.40 o 
   8   4 -11      371.82      595.41     77.59 o 
   9   4 -11     2054.90     1897.70     59.17 o 
  10   4 -11     1855.73     1956.60     60.76 o 
  11   4 -11     3233.98     3129.66     57.20 o 
  12   4 -11       58.46       57.61     20.87 o 
  13   4 -11      101.25       91.21     22.18 o 
  14   4 -11      640.01      583.07     24.20 o 
  15   4 -11      696.23      642.69     24.28 o 
  16   4 -11      184.18      183.66     21.64 o 
  17   4 -11     1462.32     1485.88     34.47 o 
  18   4 -11      405.82      396.78     26.70 o 
  19   4 -11       39.17       36.02     25.74 o 
  20   4 -11      157.52      168.01     25.50 o 
  21   4 -11      667.35      743.03     29.38 o 
  22   4 -11      364.10      353.93     26.99 o 
   0   5 -11     7611.72     8214.70     84.48 o 
   1   5 -11     1416.81     1535.15     24.29 o 
   2   5 -11       10.10       44.33     15.96 o 
   3   5 -11     1460.00     1563.72     32.99 o 
   4   5 -11     3294.38     3392.78     78.57 o 
   5   5 -11     2179.40     2204.66     66.48 o 
   6   5 -11     1186.27     1338.12     98.11 o 
   7   5 -11      727.01      930.22     95.58 o 
   8   5 -11       29.35      101.48     84.62 o 
   9   5 -11     1073.95     1067.38     58.61 o 
  10   5 -11      109.36      104.44     32.89 o 
  11   5 -11       61.54       55.96     27.91 o 
  12   5 -11      146.68      155.78     29.82 o 
  13   5 -11      340.14      382.14     26.66 o 
  14   5 -11     2876.85     2728.62     74.56 o 
  15   5 -11      943.10      909.15     28.48 o 
  16   5 -11      200.47      250.43     23.09 o 
  17   5 -11      646.31      659.66     34.39 o 
  18   5 -11       59.09       69.00     27.73 o 
  19   5 -11       11.39       29.65     25.46 o 
  20   5 -11      257.98      262.01     22.24 o 
  21   5 -11     1250.12     1325.15     24.85 o 
   1   6 -11     1985.30     2003.39     39.60 o 
   2   6 -11       43.91       41.85     27.13 o 
   3   6 -11      520.76      583.60     33.87 o 
   4   6 -11       39.99       73.65     69.44 o 
   5   6 -11     1164.79     1162.14     91.08 o 
   6   6 -11      129.14      180.48     82.65 o 
   7   6 -11      211.36      192.00     72.81 o 
   8   6 -11      382.78      356.81     39.32 o 
   9   6 -11      483.20      487.89     30.24 o 
  10   6 -11     1201.10     1222.15     36.64 o 
  11   6 -11     2079.21     1986.55     47.22 o 
  12   6 -11     4672.55     4596.61     72.96 o 
  13   6 -11      464.90      447.42     31.49 o 
  14   6 -11      514.98      466.64     30.09 o 
  15   6 -11       36.52       62.32     26.72 o 
  16   6 -11     2191.58     2111.16     48.07 o 
  17   6 -11      147.34      202.12     41.89 o 
  18   6 -11      169.16      217.87     41.61 o 
  19   6 -11     1004.18     1132.34     44.42 o 
  20   6 -11      343.00      362.64     30.08 o 
  21   6 -11      659.41      767.17     26.14 o 
   3   7 -11      499.28      442.20     75.06 o 
   4   7 -11      738.63      647.41     81.24 o 
   5   7 -11       70.65      111.88     71.12 o 
   6   7 -11     3642.25     3512.73     56.19 o 
   7   7 -11       13.62        2.81     25.14 o 
   8   7 -11     1481.37     1288.70     58.98 o 
   9   7 -11       98.55       96.23     28.97 o 
  10   7 -11     2736.64     2560.16    122.24 o 
  11   7 -11     1070.73     1118.11     50.80 o 
  12   7 -11      140.42      168.97     28.70 o 
  13   7 -11      493.30      551.71     32.05 o 
  14   7 -11     2860.50     2839.42     47.41 o 
  15   7 -11      363.01      392.55     37.30 o 
  16   7 -11       83.76      104.01     40.76 o 
  17   7 -11      246.24      291.80     40.48 o 
  18   7 -11       18.29       16.30     32.61 o 
  19   7 -11      165.89      189.19     29.24 o 
  20   7 -11      530.92      615.93     27.83 o 
   3   8 -11     2774.25     2784.75     74.50 o 
   4   8 -11     1447.66     1208.24     64.38 o 
   5   8 -11      445.58      416.05     57.35 o 
   6   8 -11     2417.50     2480.12     57.01 o 
   7   8 -11      291.73      280.11     30.18 o 
   8   8 -11      937.64      942.27     35.03 o 
   9   8 -11      453.58      439.76     31.54 o 
  10   8 -11     1710.36     1649.94     77.47 o 
  11   8 -11      406.77      438.47     30.85 o 
  12   8 -11      122.82       91.32     28.23 o 
  13   8 -11      436.38      453.91     29.27 o 
  14   8 -11       35.79       30.40     30.76 o 
  15   8 -11      475.82      457.94     43.29 o 
  16   8 -11      605.38      671.31     45.54 o 
  17   8 -11      754.06      795.00     41.04 o 
  18   8 -11       91.91      101.31     20.52 o 
  19   8 -11       87.64      111.60     21.65 o 
   5   9 -11      371.37      392.19     36.52 o 
   6   9 -11      998.93      913.20     45.54 o 
   7   9 -11     1131.21     1037.95     41.99 o 
   8   9 -11     1571.89     1540.81     46.93 o 
   9   9 -11      274.15      268.72     36.47 o 
  10   9 -11      137.59      145.82     35.30 o 
  11   9 -11      102.09       91.71     33.53 o 
  12   9 -11      381.68      325.16     33.18 o 
  13   9 -11       95.54      116.86     29.06 o 
  14   9 -11       31.83       45.26     37.95 o 
  15   9 -11        0.22       -0.28     34.58 o 
  16   9 -11      692.67      652.76     36.26 o 
  17   9 -11      402.10      426.46     24.74 o 
   4  10 -11      386.90      337.62     51.16 o 
   5  10 -11       17.74       48.63     46.95 o 
   6  10 -11      170.96      133.25     51.16 o 
   7  10 -11     1457.78     1444.91     42.34 o 
   8  10 -11      572.09      524.25     35.18 o 
   9  10 -11       51.70       28.79     30.21 o 
  10  10 -11      273.44      285.32     31.34 o 
  11  10 -11      695.95      659.05     32.88 o 
  12  10 -11      232.76      175.42     37.95 o 
  13  10 -11      380.90      372.48     39.64 o 
  14  10 -11       22.85       -2.60     17.25 o 
  15  10 -11       43.67       17.99     25.86 o 
   3  11 -11      333.53      315.70     47.23 o 
   4  11 -11      227.59      212.24     49.48 o 
   5  11 -11      259.20      291.52     45.26 o 
   6  11 -11      527.39      645.45     52.01 o 
   7  11 -11      344.53      368.83     44.42 o 
   8  11 -11      572.65      509.95     44.14 o 
   9  11 -11     1590.17     1674.90     53.41 o 
  10  11 -11      643.65      613.12     40.20 o 
  11  11 -11      663.86      656.41     38.51 o 
  12  11 -11       96.94       97.55     28.96 o 
   1  12 -11       31.76       32.33     40.20 o 
   2  12 -11      376.06      389.63     44.70 o 
   3  12 -11      206.71      206.62     43.29 o 
   4  12 -11       16.85       21.36     36.26 o 
   5  12 -11       40.44        9.00     36.83 o 
   6  12 -11      175.71      154.05     35.70 o 
   7  12 -11      245.04      220.96     36.83 o 
   8  12 -11      872.56      948.77     39.64 o 
   9  12 -11       48.04       29.80     26.71 o 
   0  13 -11      220.20      209.71     29.52 o 
   1  13 -11      179.47      184.02     21.53 o 
   2  13 -11       39.50       35.28     19.28 o 
   3  13 -11      120.17      142.41     19.08 o 
   2   0 -10    12138.63    11538.76    114.13 o 
   4   0 -10      657.08      615.37     50.60 o 
   6   0 -10      109.13       84.62     48.63 o 
   8   0 -10     7671.23     8048.82    224.89 o 
  10   0 -10     5115.34     5160.48     71.69 o 
  12   0 -10     2177.41     2259.91     60.44 o 
  14   0 -10     1852.19     2085.17     67.47 o 
  16   0 -10     1061.78      983.07     67.19 o 
  18   0 -10     4073.94     3714.13     88.55 o 
  20   0 -10       61.19       70.84     46.10 o 
  22   0 -10        3.35        6.18     36.83 o 
   1   1 -10    57526.27    56377.61    249.63 o 
   2   1 -10    17607.08    17054.86    150.40 o 
   3   1 -10     9509.41     9306.36     78.24 o 
   4   1 -10    20228.53    19836.76    105.63 o 
   5   1 -10    17502.74    18184.95    187.51 o 
   6   1 -10    11257.86    11675.83    104.74 o 
   7   1 -10     3589.66     3549.08     57.26 o 
   8   1 -10      105.60      172.35     23.34 o 
   9   1 -10       72.66       65.80     19.17 o 
  10   1 -10      364.16      447.42     23.03 o 
  11   1 -10      437.35      467.85     26.20 o 
  12   1 -10      238.76      228.29     34.99 o 
  13   1 -10     2796.89     3063.34     72.81 o 
  14   1 -10       97.62       86.82     23.60 o 
  15   1 -10      750.89      761.90     41.18 o 
  16   1 -10      460.86      410.10     28.74 o 
  17   1 -10      653.08      620.04     41.56 o 
  18   1 -10       47.40       39.76     32.59 o 
  19   1 -10      555.82      500.60     27.29 o 
  20   1 -10      133.83      189.32     31.60 o 
  21   1 -10      794.50      758.58     60.86 o 
  22   1 -10      453.24      441.66     27.21 o 
  23   1 -10       62.73       36.44     19.37 o 
   0   2 -10      415.96      381.48     43.57 o 
   1   2 -10    12301.84    12137.11     53.81 o 
   2   2 -10    39226.18    39137.12    111.35 o 
   3   2 -10    45300.94    44281.25    195.94 o 
   4   2 -10      156.18      204.25     19.31 o 
   5   2 -10     3022.32     3360.09     58.89 o 
   6   2 -10     1881.13     2320.72     70.56 o 
   7   2 -10     1289.46     1344.50     46.42 o 
   8   2 -10      859.77     1058.51     80.54 o 
   9   2 -10     8289.91     8187.56     93.33 o 
  10   2 -10     4208.80     4381.78     77.03 o 
  11   2 -10      186.13      190.92     40.03 o 
  12   2 -10     2333.74     2309.56    105.56 o 
  13   2 -10     7902.00     7991.56     96.13 o 
  14   2 -10     1253.29     1130.87     26.02 o 
  15   2 -10     1427.94     1372.78     27.61 o 
  16   2 -10       40.11       45.09     26.34 o 
  17   2 -10      191.06      192.97     28.34 o 
  18   2 -10      282.52      285.24     35.22 o 
  19   2 -10      169.26      147.98     32.89 o 
  20   2 -10      449.92      454.68     25.03 o 
  21   2 -10      146.53      136.34     26.93 o 
  22   2 -10      213.92      202.17     24.25 o 
  23   2 -10       39.90       25.86     27.55 o 
   1   3 -10     1965.28     1934.70     32.70 o 
   2   3 -10      248.82      192.70     20.00 o 
   3   3 -10      486.43      553.58     22.21 o 
   4   3 -10     2001.94     2080.52     33.15 o 
   5   3 -10     4525.91     4490.02     44.67 o 
   6   3 -10    15624.03    17194.01    229.67 o 
   7   3 -10     1104.48     1005.56     89.68 o 
   8   3 -10     5195.70     6078.89    158.83 o 
   9   3 -10     3045.53     2856.86    154.90 o 
  10   3 -10      456.41      433.57     41.49 o 
  11   3 -10       93.01       87.39     41.73 o 
  12   3 -10       99.22       75.34     52.01 o 
  13   3 -10     1224.35     1258.99     27.32 o 
  14   3 -10       77.92       78.65     20.26 o 
  15   3 -10     1051.32      999.54     26.21 o 
  16   3 -10      183.07      173.82     21.36 o 
  17   3 -10      663.60      626.90     30.05 o 
  18   3 -10      359.85      345.50     29.89 o 
  19   3 -10      172.62      178.57     31.28 o 
  20   3 -10       40.54       17.59     21.20 o 
  21   3 -10      137.41      125.47     18.39 o 
  22   3 -10      114.91      104.15     18.77 o 
  23   3 -10        6.36      -10.12     21.36 o 
   0   4 -10     2572.66     2578.36     40.62 o 
   1   4 -10     3817.70     3971.17     30.58 o 
   2   4 -10      337.76      393.15     12.68 o 
   3   4 -10     2444.00     2597.31     36.68 o 
   4   4 -10     3005.05     3012.77     70.70 o 
   5   4 -10     8096.77     9495.61    484.37 o 
   6   4 -10      661.47      828.17     87.71 o 
   7   4 -10      662.68      775.60     86.87 o 
   8   4 -10     4700.16     4703.10    148.99 o 
   9   4 -10     3724.97     3527.75     77.87 o 
  10   4 -10      180.73      151.09     41.89 o 
  11   4 -10     1570.23     1555.99     68.87 o 
  12   4 -10     2405.57     2500.06     38.02 o 
  13   4 -10      215.08      176.36     22.80 o 
  14   4 -10      872.95      875.98     26.58 o 
  15   4 -10       61.03       36.63     21.26 o 
  16   4 -10     1956.11     1856.49     29.77 o 
  17   4 -10      113.05      132.75     25.65 o 
  18   4 -10       52.79       58.94     24.27 o 
  19   4 -10      306.32      279.46     28.33 o 
  20   4 -10       68.51      112.45     38.51 o 
  21   4 -10      324.43      339.41     23.35 o 
  22   4 -10       36.39       59.21     16.37 o 
   1   5 -10     4888.23     5200.61     47.72 o 
   2   5 -10     6779.34     7177.01     43.21 o 
   3   5 -10      581.89      518.66     26.57 o 
   4   5 -10     2197.66     2280.29     94.17 o 
   5   5 -10     2047.31     2341.70     59.88 o 
   6   5 -10      365.80      389.91     82.65 o 
   7   5 -10      682.19      553.52     84.34 o 
   8   5 -10     2629.63     2908.73    136.90 o 
   9   5 -10     1020.79      980.19     51.70 o 
  10   5 -10     1903.59     1960.81     51.98 o 
  11   5 -10      195.89      185.98     29.77 o 
  12   5 -10     2554.33     2570.34     61.71 o 
  13   5 -10      808.74      803.11     30.27 o 
  14   5 -10      642.86      692.01     29.33 o 
  15   5 -10     2484.08     2435.33     43.87 o 
  16   5 -10     1228.70     1371.08     36.66 o 
  17   5 -10      452.31      429.89     34.68 o 
  18   5 -10       45.45       50.51     30.06 o 
  19   5 -10       17.47       31.46     25.70 o 
  20   5 -10      488.87      537.22     35.70 o 
  21   5 -10      197.31      226.34     19.77 o 
   0   6 -10     1518.68     1537.24     36.07 o 
   1   6 -10     1021.99     1063.58     31.49 o 
   2   6 -10       53.75       50.48     20.56 o 
   3   6 -10      322.67      269.87     70.56 o 
   4   6 -10      330.92      402.84     77.03 o 
   5   6 -10       69.18       97.83     66.91 o 
   6   6 -10     1251.19     1480.65    109.07 o 
   7   6 -10      851.36      799.78     89.96 o 
   8   6 -10      562.21      583.97     40.46 o 
   9   6 -10      128.51      136.23     26.28 o 
  10   6 -10      402.30      418.35     33.07 o 
  11   6 -10      266.87      262.56     30.27 o 
  12   6 -10      443.81      450.50     32.80 o 
  13   6 -10      290.61      269.27     29.42 o 
  14   6 -10      379.59      331.28     30.75 o 
  15   6 -10      221.39      177.54     28.57 o 
  16   6 -10      565.77      563.82     38.13 o 
  17   6 -10       87.46      100.98     28.68 o 
  18   6 -10       60.91       73.57     24.16 o 
  19   6 -10      985.72     1071.06     46.95 o 
  20   6 -10      347.91      355.90     30.64 o 
  21   6 -10      233.90      293.21     23.33 o 
   3   7 -10      116.76       27.83     73.37 o 
   4   7 -10     8817.08     9632.50    197.63 o 
   5   7 -10       57.12       10.12     67.75 o 
   6   7 -10      174.92      116.69     33.50 o 
   7   7 -10      425.32      383.89     29.53 o 
   8   7 -10      770.32      751.20     32.78 o 
   9   7 -10       44.89       30.06     29.63 o 
  10   7 -10      109.50      111.16     30.06 o 
  11   7 -10      827.71      862.55     36.40 o 
  12   7 -10      483.28      536.95     31.92 o 
  13   7 -10       43.90       53.92     27.55 o 
  14   7 -10     1920.78     1985.54     49.10 o 
  15   7 -10       75.88       92.63     32.62 o 
  16   7 -10     1633.80     1764.86     59.32 o 
  17   7 -10      828.30      852.07     48.91 o 
  18   7 -10       66.87       61.56     34.30 o 
  19   7 -10      117.43      156.30     30.92 o 
  20   7 -10      182.37      196.78     24.74 o 
   4   8 -10      776.60      703.92     59.03 o 
   5   8 -10       28.53       20.24     49.48 o 
   6   8 -10      333.14      329.90     28.25 o 
   7   8 -10       34.04       14.46     26.18 o 
   8   8 -10      829.68      826.71     46.63 o 
   9   8 -10      808.81      823.26     32.99 o 
  10   8 -10     1255.16     1304.83     48.86 o 
  11   8 -10       25.81       48.59     26.90 o 
  12   8 -10        4.17        9.94     25.64 o 
  13   8 -10     1660.75     1638.53     40.18 o 
  14   8 -10      386.29      355.74     34.25 o 
  15   8 -10      185.68      145.34     44.42 o 
  16   8 -10      307.91      280.27     40.20 o 
  17   8 -10       73.04       82.09     36.83 o 
  18   8 -10      556.20      673.84     35.14 o 
  19   8 -10      166.99      200.72     22.21 o 
   5   9 -10      206.28      197.63     48.35 o 
   6   9 -10        2.26       -5.28     34.56 o 
   7   9 -10       70.68       61.75     35.48 o 
   8   9 -10     4208.69     4006.33     62.92 o 
   9   9 -10      353.90      332.59     35.08 o 
  10   9 -10       43.66       29.18     31.43 o 
  11   9 -10       31.38        7.26     30.87 o 
  12   9 -10        7.12       29.71     30.94 o 
  13   9 -10       46.16       70.96     29.60 o 
  14   9 -10       47.43        3.37     41.04 o 
  15   9 -10       82.54       47.51     34.58 o 
  16   9 -10      103.39       94.46     31.77 o 
  17   9 -10      130.29      145.10     18.15 o 
   5  10 -10     1297.16     1308.60     61.85 o 
   6  10 -10      647.05      678.90     55.10 o 
   7  10 -10       40.38       52.54     31.86 o 
   8  10 -10      803.24      767.38     37.84 o 
   9  10 -10       87.79       86.97     29.88 o 
  10  10 -10      245.16      230.53     30.70 o 
  11  10 -10      265.87      250.17     29.11 o 
  12  10 -10       76.11       76.75     39.64 o 
  13  10 -10      763.37      811.31     45.82 o 
  14  10 -10       54.18       46.40     18.86 o 
  15  10 -10       12.74      -18.83     26.99 o 
   3  11 -10      326.48      355.05     52.29 o 
   4  11 -10      193.42      212.24     46.67 o 
   5  11 -10       16.04       28.39     46.95 o 
   6  11 -10      144.52      131.28     44.14 o 
   7  11 -10      229.08      202.69     46.95 o 
   8  11 -10      442.85      418.02     45.82 o 
   9  11 -10      204.22      202.97     40.20 o 
  10  11 -10      465.49      495.61     40.48 o 
  11  11 -10      350.22      396.38     38.51 o 
  12  11 -10       52.20       59.03     29.80 o 
  13  11 -10      162.25      149.55     26.71 o 
   1  12 -10      198.53      208.31     43.85 o 
   2  12 -10       56.84       63.53     42.73 o 
   3  12 -10        3.51        6.75     38.51 o 
   4  12 -10      837.69      850.66     46.38 o 
   5  12 -10      170.52      150.40     41.04 o 
   6  12 -10      170.13      171.76     37.11 o 
   7  12 -10      504.62      478.46     39.08 o 
   8  12 -10       56.05       72.25     33.45 o 
   9  12 -10       42.69       53.13     28.67 o 
  10  12 -10      141.34      110.20     26.99 o 
   1  13 -10       64.06       93.71     22.22 o 
   2  13 -10      598.56      630.65     24.25 o 
   3  13 -10       45.73       33.31     19.38 o 
   4  13 -10       38.28       14.34     27.55 o 
   2   0  -9     5348.32     5086.55     78.15 o 
   4   0  -9    95206.54    91026.79    338.47 o 
   6   0  -9     1831.14     1806.46     72.81 o 
   8   0  -9     2601.05     2958.78     85.04 o 
  10   0  -9     6772.09     6605.99     79.56 o 
  12   0  -9      995.79     1059.53     49.76 o 
  14   0  -9     4383.11     4549.40    230.38 o 
  16   0  -9      372.40      350.27     57.63 o 
  18   0  -9      357.66      368.55     57.07 o 
  20   0  -9      318.55      357.30     49.48 o 
  22   0  -9      861.10      779.82     45.26 o 
   1   1  -9    37373.06    38122.10    127.91 o 
   2   1  -9     8154.02     8096.83    184.69 o 
   3   1  -9    42822.32    42417.30    240.07 o 
   4   1  -9    10300.74    10017.11     53.04 o 
   5   1  -9     8141.54     8022.72    129.31 o 
   6   1  -9      148.38      121.50     34.04 o 
   7   1  -9      652.85      715.55     24.35 o 
   8   1  -9    13110.09    14032.48    346.16 o 
   9   1  -9     2615.74     2975.50     73.44 o 
  10   1  -9     3714.40     4024.78    148.68 o 
  11   1  -9     1603.47     1672.12     33.85 o 
  12   1  -9      259.59      291.28     28.57 o 
  13   1  -9      161.61      164.74     46.67 o 
  14   1  -9      265.37      256.30     23.40 o 
  15   1  -9      438.04      403.61     30.17 o 
  16   1  -9        6.66       29.13     28.80 o 
  17   1  -9      843.60      726.63     46.81 o 
  18   1  -9      254.10      278.92     36.07 o 
  19   1  -9      572.40      532.83     37.46 o 
  20   1  -9      187.61      200.10     40.20 o 
  21   1  -9      406.72      434.23     31.67 o 
  22   1  -9      187.57      173.82     36.12 o 
  23   1  -9       43.99       11.85     19.81 o 
   1   2  -9    31401.92    30223.46    108.62 o 
   2   2  -9    36029.30    34391.14    337.62 o 
   3   2  -9    17589.31    17916.67    118.21 o 
   4   2  -9     4291.66     4523.78     56.53 o 
   5   2  -9     1399.76     1495.16     40.14 o 
   6   2  -9      207.86      206.52     29.88 o 
   7   2  -9      478.54      525.87     35.73 o 
   8   2  -9      254.57      289.24     34.46 o 
   9   2  -9     1284.46     1378.40     45.86 o 
  10   2  -9     2112.65     2178.48    105.00 o 
  11   2  -9     2330.99     2371.98     84.34 o 
  12   2  -9     7789.35     7565.72    104.01 o 
  13   2  -9     5686.99     5714.64    168.39 o 
  14   2  -9       57.90       33.10     19.66 o 
  15   2  -9       66.68       76.28     21.26 o 
  16   2  -9     5876.14     5590.19     65.89 o 
  17   2  -9      368.63      363.34     29.54 o 
  18   2  -9      609.26      590.80     37.11 o 
  19   2  -9      257.57      263.70     32.97 o 
  20   2  -9      150.00      148.51     22.90 o 
  21   2  -9      154.87      135.39     28.17 o 
  22   2  -9       30.59       45.95     23.13 o 
  23   2  -9       21.98       12.93     26.43 o 
   0   3  -9    13296.37    13790.80     74.22 o 
   1   3  -9      848.31      713.42     32.12 o 
   2   3  -9      483.81      580.75     21.93 o 
   3   3  -9     5645.08     5701.63     84.81 o 
   4   3  -9     2217.62     2402.15     34.19 o 
   5   3  -9     1237.12     1183.86     54.78 o 
   6   3  -9     3025.86     3078.52    111.32 o 
   7   3  -9      792.77      882.43     83.77 o 
   8   3  -9     1474.92     1415.15    102.05 o 
   9   3  -9     2575.58     2711.38     66.91 o 
  10   3  -9      276.98      306.72     39.70 o 
  11   3  -9      445.23      456.90     46.04 o 
  12   3  -9      573.71      675.53     59.60 o 
  13   3  -9     1058.33     1137.44     25.57 o 
  14   3  -9      496.05      507.96     24.03 o 
  15   3  -9     2357.37     2374.11     32.90 o 
  16   3  -9      328.00      340.86     24.85 o 
  17   3  -9     1325.58     1340.31     41.33 o 
  18   3  -9       95.34      100.03     26.12 o 
  19   3  -9      580.95      579.87     35.10 o 
  20   3  -9       68.79       44.58     34.30 o 
  21   3  -9       13.20        3.31     18.25 o 
  22   3  -9      215.83      221.52     30.92 o 
  23   3  -9      577.67      642.92     27.83 o 
   1   4  -9     3341.47     3510.31     45.71 o 
   2   4  -9     9059.46     9901.34     44.65 o 
   3   4  -9     4018.00     4218.01     98.95 o 
   4   4  -9        0.58       37.62     23.71 o 
   5   4  -9     1878.95     1908.23     99.52 o 
   6   4  -9      338.76      497.86     81.81 o 
   7   4  -9       61.32       17.15     65.78 o 
   8   4  -9      360.57      377.54     83.21 o 
   9   4  -9     2316.56     2370.37     59.75 o 
  10   4  -9     1169.68     1159.25     50.77 o 
  11   4  -9     2140.64     1940.56     71.97 o 
  12   4  -9     1754.50     1914.50     54.37 o 
  13   4  -9     1651.03     1693.07     38.02 o 
  14   4  -9      226.47      209.16     22.09 o 
  15   4  -9      384.70      412.07     23.43 o 
  16   4  -9     3035.83     2762.36     52.10 o 
  17   4  -9      809.08      815.23     31.30 o 
  18   4  -9      119.02       89.68     24.78 o 
  19   4  -9      679.29      733.38     70.70 o 
  20   4  -9      133.88      145.62     37.95 o 
  21   4  -9       43.46       41.71     21.47 o 
  22   4  -9      342.63      342.82     30.64 o 
   0   5  -9     1237.81     1179.78     30.46 o 
   1   5  -9     4134.64     4297.57     54.16 o 
   2   5  -9    10517.21    11726.20     72.41 o 
   3   5  -9     1370.95     1352.18     29.53 o 
   4   5  -9     8559.83     9909.79    147.59 o 
   5   5  -9     3238.57     3749.95     84.05 o 
   6   5  -9      922.79      995.44     93.33 o 
   7   5  -9      247.99      183.29     78.99 o 
   8   5  -9      764.96      790.57     46.82 o 
   9   5  -9      102.20      139.35     43.72 o 
  10   5  -9     2261.22     2379.12    148.71 o 
  11   5  -9      167.12      185.42     26.33 o 
  12   5  -9       89.69      102.17     23.46 o 
  13   5  -9      907.60      895.82     29.59 o 
  14   5  -9     2557.16     2461.06     50.39 o 
  15   5  -9      417.27      469.92     26.86 o 
  16   5  -9     3686.68     3495.60     58.38 o 
  17   5  -9       40.81       18.49     30.60 o 
  18   5  -9        6.22       14.86     28.13 o 
  19   5  -9       77.19       98.81     27.23 o 
  20   5  -9      360.43      402.84     34.58 o 
  21   5  -9      138.20      140.54     20.14 o 
   1   6  -9      101.70       57.26     38.09 o 
   2   6  -9      570.11      579.66     67.47 o 
   3   6  -9       44.01       78.71     56.79 o 
   4   6  -9     7346.31     7624.48    170.64 o 
   5   6  -9      206.93      258.91     77.31 o 
   6   6  -9      184.82      183.01     81.24 o 
   7   6  -9     1770.29     1783.37     54.13 o 
   8   6  -9     2275.34     2329.06     70.84 o 
   9   6  -9     1567.03     1609.49     37.45 o 
  10   6  -9      702.89      742.39     33.44 o 
  11   6  -9      593.39      630.70     33.96 o 
  12   6  -9       40.51       24.10     28.51 o 
  13   6  -9      174.26      212.00     30.96 o 
  14   6  -9     3485.79     3355.40     80.37 o 
  15   6  -9     2195.61     2037.26     71.10 o 
  16   6  -9      280.73      300.52     28.01 o 
  17   6  -9        8.79        9.99     27.38 o 
  18   6  -9       81.38      131.92     26.37 o 
  19   6  -9       36.45       58.13     22.70 o 
  21   6  -9      225.47      259.47     23.33 o 
   3   7  -9      735.36      875.96     86.02 o 
   4   7  -9      853.98      874.00     85.18 o 
   6   7  -9      345.52      427.29     36.46 o 
   7   7  -9      203.84      213.42     28.03 o 
   8   7  -9        2.21      -11.06     26.68 o 
   9   7  -9      369.86      406.45     28.86 o 
  10   7  -9      558.42      524.23     32.21 o 
  11   7  -9     4483.44     4090.94     64.53 o 
  12   7  -9     1595.38     1653.20     39.39 o 
  13   7  -9      247.08      239.09     29.18 o 
  14   7  -9      443.12      497.49     31.14 o 
  15   7  -9     1254.59     1316.15     45.16 o 
  16   7  -9      567.67      574.04     51.73 o 
  17   7  -9      872.31      859.94     47.79 o 
  18   7  -9       39.87       43.29     38.51 o 
  19   7  -9        8.04       35.98     33.45 o 
  20   7  -9      681.55      690.71     28.11 o 
   4   8  -9       23.58       -7.87     49.48 o 
   5   8  -9      990.73      902.39     61.28 o 
   6   8  -9       57.06       24.50     34.48 o 
   7   8  -9      152.85      141.62     28.32 o 
   8   8  -9      150.85      122.17     28.35 o 
   9   8  -9       83.04      101.38     28.41 o 
  10   8  -9      138.45      132.13     29.32 o 
  11   8  -9       66.26      110.82     28.84 o 
  12   8  -9      324.87      360.38     29.90 o 
  13   8  -9     1966.55     1797.59     48.26 o 
  14   8  -9      443.81      441.13     37.60 o 
  15   8  -9      271.67      287.02     43.29 o 
  16   8  -9      247.45      318.23     42.73 o 
  17   8  -9      198.16      192.28     36.26 o 
  18   8  -9      997.02     1107.32     39.08 o 
  19   8  -9      511.47      572.92     25.86 o 
   6   9  -9       31.81       40.35     32.57 o 
   7   9  -9     1094.53     1085.27     43.42 o 
   8   9  -9      874.17      813.28     41.14 o 
   9   9  -9      383.43      377.59     37.11 o 
  10   9  -9      514.62      489.86     53.13 o 
  11   9  -9      427.91      341.72     39.22 o 
  12   9  -9       48.86       45.69     32.82 o 
  13   9  -9      202.66      193.86     32.50 o 
  14   9  -9        1.07       -5.62     37.95 o 
  15   9  -9       55.59       32.05     39.36 o 
  16   9  -9      140.83      120.32     32.05 o 
  17   9  -9      835.70      861.04     23.61 o 
   5  10  -9     2133.14     2065.09     73.65 o 
   6  10  -9      397.08      373.04     53.13 o 
   7  10  -9     1437.85     1353.30     61.28 o 
   8  10  -9      266.53      274.95     34.14 o 
   9  10  -9       33.89       21.64     30.86 o 
  10  10  -9       29.89       26.75     30.30 o 
  11  10  -9      112.97       84.57     29.90 o 
  12  10  -9      431.15      359.83     44.70 o 
  13  10  -9      464.61      497.86     41.04 o 
  14  10  -9        2.92        3.09     35.14 o 
  15  10  -9      170.13      171.07     27.13 o 
   4  11  -9      721.26      729.22     56.22 o 
   5  11  -9        6.58       13.49     46.67 o 
   6  11  -9      910.92      835.48     54.82 o 
   7  11  -9        7.04       37.67     42.17 o 
   8  11  -9      187.38      189.19     45.54 o 
   9  11  -9      485.43      515.29     47.79 o 
  10  11  -9      637.72      653.04     46.38 o 
  11  11  -9      333.50      346.34     40.20 o 
  12  11  -9       57.65       56.22     30.92 o 
  13  11  -9       76.92       91.93     27.27 o 
   2  12  -9       84.96       66.34     40.20 o 
   3  12  -9      381.74      394.41     45.54 o 
   4  12  -9        1.97       14.90     42.45 o 
   5  12  -9      192.00      254.69     40.48 o 
   6  12  -9       33.05       23.33     39.36 o 
   7  12  -9      862.53      910.82     43.29 o 
   8  12  -9      317.85      324.97     34.86 o 
   9  12  -9      204.33      220.40     31.49 o 
  10  12  -9      404.05      437.70     31.77 o 
   0  13  -9      173.33      193.69     34.30 o 
   1  13  -9        2.95       12.32     21.93 o 
   2  13  -9      121.74      128.78     22.60 o 
   3  13  -9       22.81       23.33     28.39 o 
   4  13  -9      117.19      122.01     30.92 o 
   5  13  -9      124.21      119.19     26.71 o 
   4   0  -8     4553.87     4957.79     86.30 o 
   6   0  -8      937.81      862.47     60.44 o 
   8   0  -8    28397.48    29520.38    694.92 o 
  10   0  -8    13403.71    14903.18    111.32 o 
  12   0  -8    17915.24    18175.67    135.78 o 
  14   0  -8     8237.78     8509.37     75.54 o 
  16   0  -8     1227.31     1135.15     62.97 o 
  18   0  -8     3088.92     2871.06     81.52 o 
  20   0  -8      871.78      941.74     57.07 o 
  22   0  -8      510.55      462.72     41.61 o 
   1   1  -8    31403.02    32050.52    113.29 o 
   2   1  -8     5015.20     4457.21     48.88 o 
   3   1  -8    50461.75    48928.79    156.30 o 
   4   1  -8      345.53      332.06     30.60 o 
   5   1  -8     2540.03     2533.31     49.63 o 
   6   1  -8     5669.44     6549.20     77.74 o 
   7   1  -8     3157.56     3343.01     47.32 o 
   8   1  -8      484.09      511.60     20.86 o 
   9   1  -8      356.57      364.97     21.28 o 
  10   1  -8     5503.61     5585.16    124.72 o 
  11   1  -8     2241.57     2556.91     45.35 o 
  12   1  -8    10573.18    10448.87    112.73 o 
  13   1  -8      104.03       94.17     46.38 o 
  14   1  -8      515.58      488.30     28.40 o 
  15   1  -8      297.88      303.07     31.21 o 
  16   1  -8      394.34      363.18     30.61 o 
  17   1  -8       14.92       19.97     32.64 o 
  18   1  -8     2221.27     2004.84     51.06 o 
  19   1  -8      540.98      582.26     38.86 o 
  20   1  -8       55.84       80.42     30.63 o 
  21   1  -8      364.52      422.41     31.78 o 
  22   1  -8      493.10      589.13     31.77 o 
  23   1  -8       15.64        5.68     20.24 o 
   0   2  -8    17231.72    17828.49    139.15 o 
   1   2  -8     5335.09     4970.77     32.58 o 
   2   2  -8    35850.14    35281.00    408.89 o 
   3   2  -8    12143.21    11766.00    125.38 o 
   4   2  -8     2491.45     2328.62     54.68 o 
   5   2  -8     4382.80     4751.11     58.26 o 
   6   2  -8     1259.89     1475.01     41.08 o 
   7   2  -8     1727.94     1994.90     47.66 o 
   8   2  -8     1448.14     1833.25    130.16 o 
   9   2  -8     3669.03     3835.29     68.03 o 
  10   2  -8      728.27      771.93     56.50 o 
  11   2  -8      109.59      147.15     36.65 o 
  12   2  -8       75.24       86.02     46.38 o 
  13   2  -8     4414.41     4521.50     87.99 o 
  14   2  -8      172.29      163.69     22.25 o 
  15   2  -8      313.86      299.43     22.65 o 
  16   2  -8      466.93      496.30     31.59 o 
  17   2  -8     3561.10     3420.42     89.47 o 
  18   2  -8      318.17      293.86     34.66 o 
  19   2  -8      175.56      172.97     40.48 o 
  20   2  -8      378.85      444.47     31.41 o 
  21   2  -8      341.11      361.43     30.49 o 
  22   2  -8       19.36        6.07     23.25 o 
  23   2  -8      266.09      266.78     28.96 o 
   1   3  -8      757.07      874.28     28.00 o 
   2   3  -8     2308.01     2130.39     30.43 o 
   3   3  -8    14349.27    15008.70    350.54 o 
   4   3  -8     7539.32     8245.97     51.24 o 
   5   3  -8      281.46      288.34     26.26 o 
   6   3  -8    13221.74    13103.46    198.19 o 
   7   3  -8      453.77      402.84     72.81 o 
   8   3  -8       98.81      151.80     66.34 o 
   9   3  -8     3105.87     3216.15     60.46 o 
  10   3  -8      852.32      937.42     49.34 o 
  11   3  -8      814.46      800.91     76.04 o 
  12   3  -8     4373.00     4367.17     89.40 o 
  13   3  -8     1053.40     1020.49     26.38 o 
  14   3  -8      124.18      124.22     20.77 o 
  15   3  -8     2170.89     2091.74     31.77 o 
  16   3  -8       17.17       30.88     25.64 o 
  17   3  -8      482.60      468.31     29.22 o 
  18   3  -8     1038.04     1143.66     33.86 o 
  19   3  -8      143.28       98.27     31.02 o 
  20   3  -8      179.52      147.63     36.55 o 
  21   3  -8      369.83      407.60     21.37 o 
  22   3  -8      362.24      393.85     34.58 o 
  23   3  -8      718.55      812.15     31.77 o 
   0   4  -8     7999.14     8041.04     95.93 o 
   1   4  -8     2036.24     1993.34     41.33 o 
   2   4  -8    36595.29    39130.90    373.34 o 
   3   4  -8      662.66      677.65     32.50 o 
   4   4  -8     6015.98     6866.93     71.99 o 
   5   4  -8     4506.32     4673.58    131.00 o 
   6   4  -8     5330.13     5405.33    141.40 o 
   7   4  -8     1241.12     1306.07     91.64 o 
   8   4  -8     1484.87     1716.05     51.76 o 
   9   4  -8     1528.61     1692.36     54.00 o 
  10   4  -8      241.83      319.85     43.71 o 
  11   4  -8      967.78      909.98     60.44 o 
  12   4  -8      316.56      403.38     29.80 o 
  13   4  -8     3344.58     3156.80     46.78 o 
  14   4  -8     5877.21     5473.91    129.31 o 
  15   4  -8      284.58      320.60     22.95 o 
  16   4  -8      361.20      356.12     25.12 o 
  17   4  -8      851.62      816.28     31.30 o 
  18   4  -8      283.17      316.11     26.80 o 
  19   4  -8      864.69      884.96     37.04 o 
  20   4  -8      151.93      107.95     36.55 o 
  21   4  -8       83.82       86.07     22.84 o 
  22   4  -8      349.88      384.14     34.58 o 
   1   5  -8      810.39      808.90     21.22 o 
   2   5  -8     1980.45     2100.48     29.89 o 
   3   5  -8      621.74      764.85     83.91 o 
   4   5  -8      371.38      506.31     30.64 o 
   5   5  -8     1618.51     1577.63     92.49 o 
   6   5  -8       13.65       14.90     67.19 o 
   7   5  -8      652.15      701.11     91.36 o 
   8   5  -8      496.53      525.17     46.38 o 
   9   5  -8      900.93      888.49     53.69 o 
  10   5  -8       14.83       16.30     50.60 o 
  11   5  -8      334.43      313.54     28.61 o 
  12   5  -8     1377.02     1345.85     32.66 o 
  13   5  -8      476.43      448.27     28.50 o 
  14   5  -8      414.96      445.51     39.44 o 
  15   5  -8      148.00      160.87     25.13 o 
  16   5  -8      577.90      568.21     31.33 o 
  17   5  -8      536.85      575.68     59.46 o 
  18   5  -8       65.83       69.57     30.34 o 
  19   5  -8       96.76      123.35     28.21 o 
  20   5  -8       92.62      125.10     33.17 o 
  21   5  -8      305.56      312.92     21.40 o 
   0   6  -8      167.39      218.15     46.38 o 
   1   6  -8     3920.67     4290.14    114.41 o 
   2   6  -8        9.14      -12.37     55.10 o 
   3   6  -8      597.18      678.06     73.65 o 
   4   6  -8      296.19      266.22     71.69 o 
   5   6  -8      353.86      427.86     82.09 o 
   6   6  -8       14.97       43.85     68.87 o 
   7   6  -8      757.16      779.96     45.68 o 
   8   6  -8     1683.93     1773.85     65.22 o 
   9   6  -8      398.43      376.08     28.84 o 
  10   6  -8     2885.73     3093.30     82.80 o 
  11   6  -8     1059.13     1034.82     48.84 o 
  12   6  -8     1655.07     1544.88     39.15 o 
  13   6  -8     2427.34     2413.21     70.79 o 
  14   6  -8     1746.74     1673.90     39.59 o 
  15   6  -8     1411.12     1416.81     64.80 o 
  16   6  -8      522.29      551.37     35.39 o 
  17   6  -8      448.08      467.50     33.22 o 
  18   6  -8      208.83      192.81     27.62 o 
  19   6  -8        8.73        6.47     22.96 o 
  20   6  -8      106.75      116.66     24.74 o 
  21   6  -8        5.70       -8.71     22.77 o 
   5   7  -8       43.97       47.23     39.64 o 
   6   7  -8       49.88       -0.84     42.45 o 
   7   7  -8      276.68      332.67     28.23 o 
   8   7  -8      211.26      226.49     29.77 o 
   9   7  -8     1823.71     1808.49     49.42 o 
  10   7  -8       11.98        4.51     28.87 o 
  11   7  -8     3812.21     3478.55    110.76 o 
  12   7  -8      978.74      928.73     57.56 o 
  13   7  -8      638.30      653.47     32.34 o 
  14   7  -8     1456.09     1545.56     46.89 o 
  15   7  -8     1992.67     2023.03     49.15 o 
  16   7  -8       20.94       18.27     42.17 o 
  17   7  -8      289.43      346.90     46.38 o 
  18   7  -8      207.22      227.71     37.67 o 
  19   7  -8      172.21      209.15     34.86 o 
  20   7  -8       62.45       45.26     23.33 o 
   4   8  -8      832.03      966.48     56.22 o 
   5   8  -8     3523.72     3419.80     84.62 o 
   6   8  -8       74.94       61.56     46.10 o 
   7   8  -8      168.65      132.80     33.02 o 
   8   8  -8       99.55      111.35     26.97 o 
   9   8  -8      619.78      607.90     38.38 o 
  10   8  -8     1402.14     1270.59     44.47 o 
  11   8  -8      395.75      389.78     29.82 o 
  12   8  -8      103.01       88.02     26.69 o 
  13   8  -8     1593.75     1468.97     45.38 o 
  14   8  -8       38.09       83.15     31.48 o 
  15   8  -8        4.11      -10.96     44.98 o 
  16   8  -8       49.46       35.98     41.61 o 
  17   8  -8      113.72      117.51     38.51 o 
  18   8  -8       43.57       45.26     31.77 o 
  19   8  -8      106.80      116.38     22.49 o 
   6   9  -8      242.68      202.54     36.93 o 
   7   9  -8      867.76      815.43     41.25 o 
   8   9  -8      594.61      576.58     39.24 o 
   9   9  -8       51.30       31.85     32.86 o 
  10   9  -8       72.85       73.83     32.74 o 
  11   9  -8     1521.77     1451.28     45.54 o 
  12   9  -8      134.46      164.34     32.48 o 
  13   9  -8      613.80      685.08     49.76 o 
  14   9  -8       82.56       47.23     44.42 o 
  15   9  -8        9.20       -6.18     38.23 o 
  16   9  -8        2.50      -10.96     36.26 o 
  17   9  -8      180.24      174.29     32.05 o 
   5  10  -8      113.65      114.41     48.35 o 
   6  10  -8      240.76      174.29     51.16 o 
   7  10  -8     1088.48     1012.87     63.25 o 
   8  10  -8      553.51      552.41     36.14 o 
   9  10  -8      514.36      492.50     34.67 o 
  10  10  -8       22.22       16.97     28.88 o 
  11  10  -8       94.52       82.93     41.61 o 
  12  10  -8      162.60       99.80     39.64 o 
  13  10  -8      160.53      197.06     41.04 o 
  14  10  -8       70.12       42.17     34.86 o 
  15  10  -8       63.18       76.75     32.33 o 
   4  11  -8      143.84      161.08     48.07 o 
   5  11  -8        8.04       25.58     47.23 o 
   6  11  -8      136.00      116.94     47.51 o 
   7  11  -8      374.61      400.03     51.73 o 
   8  11  -8      106.32       51.73     41.61 o 
   9  11  -8      340.31      351.40     43.01 o 
  10  11  -8       28.24       22.49     36.83 o 
  11  11  -8       96.45      108.79     35.70 o 
  12  11  -8      366.46      376.14     38.23 o 
  13  11  -8      294.00      362.64     30.92 o 
   2  12  -8       56.83       52.01     44.98 o 
   3  12  -8      594.52      652.76     49.48 o 
   4  12  -8       30.65       47.79     40.20 o 
   5  12  -8      139.50      234.73     43.29 o 
   6  12  -8      176.10      235.30     40.20 o 
   7  12  -8      471.61      559.14     45.26 o 
   8  12  -8      437.68      443.60     39.64 o 
   9  12  -8      385.83      430.95     36.83 o 
  10  12  -8       31.65       25.02     29.52 o 
   1  13  -8       94.30      102.69     23.56 o 
   2  13  -8      235.92      258.11     25.15 o 
   3  13  -8       95.06       78.43     34.02 o 
   4  13  -8       19.98       11.81     31.20 o 
   5  13  -8      197.05      184.69     28.67 o 
   6  13  -8      165.44      190.04     26.14 o 
   2   0  -7      200.39      225.15     23.22 o 
   4   0  -7   146299.84   141202.09   1574.54 o 
   6   0  -7     5564.11     5565.85    102.89 o 
   8   0  -7      298.21      374.82     26.10 o 
  10   0  -7     1471.07     1458.77     65.08 o 
  12   0  -7     1139.70     1127.00     50.04 o 
  14   0  -7     1680.68     1660.92     83.35 o 
  16   0  -7     2010.61     1790.16     69.72 o 
  18   0  -7      424.08      401.16     57.35 o 
  20   0  -7      424.74      454.57     52.57 o 
  22   0  -7     1339.05     1478.68     49.20 o 
   0   1  -7     5897.34     5589.18     69.72 o 
   1   1  -7    27474.04    25994.12    150.12 o 
   2   1  -7    15405.63    15870.91    531.88 o 
   3   1  -7    11466.29    10882.35    120.60 o 
   4   1  -7    39637.80    38703.86    358.99 o 
   5   1  -7     4765.18     4965.95     62.23 o 
   6   1  -7      568.86      625.35     36.76 o 
   7   1  -7     2733.16     2737.66     30.70 o 
   8   1  -7     1657.36     1696.97     24.39 o 
   9   1  -7     2529.59     2951.76     73.42 o 
  10   1  -7     4370.32     4992.98    135.10 o 
  11   1  -7      293.02      381.71     27.34 o 
  12   1  -7     7862.98     7877.76    100.08 o 
  13   1  -7      193.60      165.58     46.95 o 
  14   1  -7     3246.60     3181.14     46.06 o 
  15   1  -7      147.95      124.82     28.38 o 
  16   1  -7     1286.54     1269.84     44.98 o 
  17   1  -7     1222.13     1064.62     43.76 o 
  18   1  -7      344.88      304.46     37.98 o 
  19   1  -7     1922.69     1761.19     48.28 o 
  20   1  -7       20.25       42.22     30.03 o 
  21   1  -7       85.11      108.38     29.83 o 
  22   1  -7      571.37      591.47     29.91 o 
  23   1  -7      201.86      153.24     21.57 o 
   1   2  -7    42536.96    39405.97    181.60 o 
   2   2  -7    16895.94    15983.80    147.59 o 
   3   2  -7      521.21      484.93     56.79 o 
   4   2  -7      363.57      347.38     25.47 o 
   5   2  -7    17494.90    17888.73     99.91 o 
   6   2  -7     1815.03     2060.85     47.93 o 
   7   2  -7     1947.13     2284.63     88.69 o 
   8   2  -7      327.29      314.65     17.31 o 
   9   2  -7     2191.15     2249.43     51.15 o 
  10   2  -7      213.50      227.48     37.93 o 
  11   2  -7      390.62      360.39     46.10 o 
  12   2  -7       36.54       92.21     45.82 o 
  13   2  -7     1790.16     1793.53     66.34 o 
  14   2  -7      125.12      132.26     20.53 o 
  15   2  -7     1420.22     1522.13     33.18 o 
  16   2  -7     1081.21      883.66     32.85 o 
  17   2  -7     1677.98     1610.88     40.00 o 
  18   2  -7     2823.48     2619.68    116.94 o 
  19   2  -7      105.84      108.50     32.45 o 
  20   2  -7     2389.57     2346.56    112.31 o 
  21   2  -7      356.55      321.91     31.63 o 
  22   2  -7      100.99      121.21     34.86 o 
  23   2  -7      541.00      487.63     38.79 o 
   0   3  -7     5856.74     5578.50     42.17 o 
   1   3  -7     1179.11     1321.14     52.12 o 
   2   3  -7     9587.85     9595.35    122.85 o 
   3   3  -7    28826.76    28485.33    174.29 o 
   4   3  -7      100.10      107.97     13.84 o 
   5   3  -7     1518.65     1530.54     42.04 o 
   6   3  -7      288.07      291.24     44.28 o 
   7   3  -7     1107.08     1228.20     89.96 o 
   8   3  -7     3459.69     3618.65     59.06 o 
   9   3  -7     1111.61     1162.96     44.52 o 
  10   3  -7      258.99      229.04     39.27 o 
  11   3  -7      407.80      329.75     50.04 o 
  12   3  -7      144.79      143.93     51.44 o 
  13   3  -7      128.61      119.05     22.01 o 
  14   3  -7     1008.41      981.85     26.50 o 
  15   3  -7      975.76      990.22     26.43 o 
  16   3  -7      151.49      160.50     26.42 o 
  17   3  -7     2424.52     2139.06     67.75 o 
  18   3  -7      980.00     1035.09     39.02 o 
  19   3  -7      191.11      167.51     32.14 o 
  20   3  -7      268.88      284.17     30.09 o 
  21   3  -7      958.22     1032.77     25.02 o 
  22   3  -7      179.29      251.04     34.58 o 
  23   3  -7     1163.48     1218.08     36.83 o 
   1   4  -7     3083.36     3303.25     62.45 o 
   2   4  -7      268.89      312.12     18.87 o 
   3   4  -7     2766.01     2575.82    146.74 o 
   4   4  -7     1829.61     1899.19     40.86 o 
   5   4  -7     4037.05     4054.00    121.72 o 
   6   4  -7     6170.08     6223.67    152.37 o 
   7   4  -7     2719.76     2936.84    122.01 o 
   8   4  -7     1164.35     1248.90     62.97 o 
   9   4  -7      980.09      992.52     47.66 o 
  10   4  -7      442.66      498.42     50.88 o 
  11   4  -7     1240.85     1227.92     62.41 o 
  12   4  -7     2213.45     2306.60     41.02 o 
  13   4  -7     2429.19     2332.44     37.10 o 
  14   4  -7      144.79      176.10     25.79 o 
  15   4  -7     1585.34     1538.57     33.96 o 
  16   4  -7       64.07       50.04     34.56 o 
  17   4  -7      811.58      770.53     40.55 o 
  18   4  -7       17.05       22.54     32.20 o 
  19   4  -7      133.66      193.16     32.50 o 
  20   4  -7      279.96      268.75     41.61 o 
  21   4  -7       55.41       69.02     23.25 o 
  22   4  -7      231.77      217.64     18.49 o 
   0   5  -7       57.24      105.63     20.20 o 
   1   5  -7     1532.20     1707.73     36.80 o 
   2   5  -7     4016.32     4493.97    106.97 o 
   3   5  -7      264.31      294.14     17.29 o 
   4   5  -7    25871.95    27812.11    284.77 o 
   5   5  -7      442.47      592.32     78.15 o 
   6   5  -7      860.40     1014.27     85.74 o 
   7   5  -7      704.05      782.63     43.65 o 
   8   5  -7      157.05      153.95     38.37 o 
   9   5  -7     1207.25     1193.91     59.03 o 
  10   5  -7     3886.07     3883.64     85.18 o 
  11   5  -7     1017.43     1003.92     31.87 o 
  12   5  -7      158.06      167.69     25.75 o 
  13   5  -7     2127.79     2056.39     56.24 o 
  14   5  -7     1628.26     1606.37     33.74 o 
  15   5  -7      204.81      219.35     25.37 o 
  16   5  -7       10.98       41.26     33.17 o 
  17   5  -7     1257.83     1220.85     42.07 o 
  18   5  -7      481.15      500.18     34.79 o 
  19   5  -7      289.56      318.51     29.80 o 
  20   5  -7      471.96      502.08     39.36 o 
  21   5  -7     1331.94     1338.10     43.29 o 
   2   6  -7     2472.14     2953.14    102.33 o 
   3   6  -7      457.41      571.79     67.19 o 
   4   6  -7      238.36      278.87     70.28 o 
   5   6  -7      339.15      263.69     74.50 o 
   6   6  -7     1207.44     1214.99     45.99 o 
   7   6  -7     1812.76     1908.79     62.69 o 
   8   6  -7      246.27      177.39     48.07 o 
   9   6  -7      391.92      409.19     30.52 o 
  10   6  -7       30.62       27.86     27.88 o 
  11   6  -7      390.05      399.56     32.11 o 
  12   6  -7     1031.57     1093.85     36.50 o 
  13   6  -7     2568.56     2410.20     53.07 o 
  14   6  -7      705.83      768.09     53.03 o 
  15   6  -7     2317.20     2206.64     52.26 o 
  16   6  -7     1604.25     1692.19     64.52 o 
  17   6  -7      262.97      255.52     30.79 o 
  18   6  -7        9.91       24.80     27.62 o 
  19   6  -7       17.86       48.46     24.52 o 
  20   6  -7      136.59      193.69     26.71 o 
  21   6  -7       10.68       31.49     23.61 o 
   5   7  -7      804.14      806.53     47.51 o 
   6   7  -7      209.08      228.83     42.17 o 
   7   7  -7     1104.05     1190.40     33.84 o 
   8   7  -7       89.95       93.26     27.00 o 
   9   7  -7     1261.61     1200.66     48.04 o 
  10   7  -7     2606.12     2745.36     67.25 o 
  11   7  -7      232.28      288.80     31.16 o 
  12   7  -7      143.61      134.03     30.31 o 
  13   7  -7      466.51      427.84     31.62 o 
  14   7  -7      229.63      240.62     37.38 o 
  15   7  -7      283.20      319.31     38.05 o 
  16   7  -7      245.50      179.92     48.35 o 
  17   7  -7      422.28      485.77     45.26 o 
  18   7  -7       68.45      114.98     41.89 o 
  19   7  -7       50.81       85.46     34.58 o 
   3   8  -7      624.98      724.44     54.82 o 
   4   8  -7      120.53      156.58     45.26 o 
   5   8  -7     1638.73     1614.46     66.06 o 
   6   8  -7      402.88      385.13     52.85 o 
   7   8  -7     1540.10     1483.36     47.51 o 
   8   8  -7      988.60      935.94     69.33 o 
   9   8  -7       94.01       79.36     28.55 o 
  10   8  -7      748.88      835.28     56.74 o 
  11   8  -7     1210.28     1180.39     54.59 o 
  12   8  -7      222.97      176.27     28.16 o 
  13   8  -7      494.46      473.41     39.33 o 
  14   8  -7      142.81      101.78     34.56 o 
  15   8  -7      533.14      563.36     48.91 o 
  16   8  -7      152.79      171.48     43.57 o 
  17   8  -7       53.54       18.83     38.23 o 
  18   8  -7      426.40      503.48     39.64 o 
  19   8  -7      315.10      396.66     28.96 o 
   3   9  -7      229.34      282.24     49.48 o 
   6   9  -7       74.40       57.57     32.69 o 
   7   9  -7     1153.53     1102.21     42.24 o 
   8   9  -7     1174.77     1133.77     43.43 o 
   9   9  -7       40.07       21.39     34.83 o 
  10   9  -7      369.18      311.23     38.06 o 
  11   9  -7      470.95      445.30     38.64 o 
  12   9  -7      525.52      533.18     38.26 o 
  13   9  -7      315.18      319.91     48.91 o 
  14   9  -7      108.44      113.01     41.61 o 
  15   9  -7       40.11       26.99     40.76 o 
  16   9  -7      387.63      474.81     39.36 o 
  17   9  -7       39.36       53.41     29.24 o 
   5  10  -7      935.10      895.08     61.28 o 
   6  10  -7     1627.26     1722.13     71.40 o 
   7  10  -7      142.68      138.03     48.07 o 
   8  10  -7      152.17      189.51     32.22 o 
   9  10  -7      269.27      316.16     34.18 o 
  10  10  -7       69.65       46.38     31.07 o 
  11  10  -7      226.68      220.68     49.20 o 
  12  10  -7       26.65       34.30     44.42 o 
  13  10  -7        9.79       -9.28     38.23 o 
  14  10  -7      113.91      158.83     38.79 o 
  15  10  -7       55.53       56.79     30.92 o 
  16  10  -7        2.67        6.47     26.14 o 
   4  11  -7       26.44       25.30     50.32 o 
   5  11  -7      370.22      382.88     51.16 o 
   6  11  -7       18.76       41.04     49.48 o 
   7  11  -7      314.62      349.15     46.95 o 
   8  11  -7       91.12      140.28     46.95 o 
   9  11  -7      142.44       79.56     46.95 o 
  10  11  -7       91.05       85.46     44.14 o 
  11  11  -7      162.00      214.77     41.61 o 
  12  11  -7       75.38       82.93     34.30 o 
  13  11  -7      127.25      120.60     33.45 o 
   2  12  -7       19.20       -5.90     40.76 o 
   3  12  -7      249.27      236.14     45.26 o 
   4  12  -7       28.18       22.49     44.14 o 
   5  12  -7      385.25      448.66     45.26 o 
   6  12  -7      292.65      321.88     44.14 o 
   7  12  -7      167.73      187.22     37.39 o 
   8  12  -7      379.12      431.52     41.32 o 
   9  12  -7      640.04      702.51     40.48 o 
  10  12  -7      218.25      184.98     30.36 o 
  11  12  -7       75.95      133.53     27.27 o 
   0  13  -7      365.43      375.01     35.98 o 
   1  13  -7       86.70       96.22     25.33 o 
   2  13  -7        9.98       31.49     34.86 o 
   3  13  -7      290.57      295.45     35.14 o 
   4  13  -7        5.64       21.93     30.08 o 
   5  13  -7       15.95       32.05     31.77 o 
   6  13  -7       57.19       43.01     26.99 o 
   0   0  -6      157.31      177.67     18.27 o 
   2   0  -6    73220.02    70798.52    385.83 o 
   4   0  -6    79913.63    75391.02    278.31 o 
   6   0  -6     2427.83     2263.84     52.08 o 
   8   0  -6     3074.94     3252.78     41.53 o 
  10   0  -6     1366.45     1449.52     41.48 o 
  12   0  -6      813.61      872.61     40.48 o 
  14   0  -6     1507.34     1595.70     87.01 o 
  16   0  -6      979.61      799.50     60.72 o 
  18   0  -6     2251.88     2226.17     76.18 o 
  20   0  -6      876.09      899.01     58.75 o 
  22   0  -6      391.19      400.87     38.23 o 
   1   1  -6     7989.62     7647.48     45.47 o 
   2   1  -6    12246.79    12094.53    111.04 o 
   3   1  -6    20872.91    19877.33     92.17 o 
   4   1  -6     6877.34     6655.90    101.48 o 
   5   1  -6     4369.51     4696.11     45.16 o 
   6   1  -6     1512.06     1480.59     47.89 o 
   7   1  -6      287.92      272.54     16.25 o 
   8   1  -6      935.63      852.75     19.67 o 
   9   1  -6     4947.61     5514.96    110.00 o 
  10   1  -6      633.96      750.96     25.15 o 
  11   1  -6     2362.40     2509.29     56.64 o 
  12   1  -6       60.17       89.68     42.45 o 
  13   1  -6      524.33      509.39     50.04 o 
  14   1  -6     1391.30     1253.76     34.73 o 
  15   1  -6      174.80      149.98     26.71 o 
  16   1  -6     1337.29     1202.33     40.75 o 
  17   1  -6      537.89      434.21     38.54 o 
  18   1  -6       89.39       66.65     35.34 o 
  19   1  -6      549.96      534.21     39.86 o 
  20   1  -6      106.66      109.37     31.34 o 
  21   1  -6      301.52      327.68     32.17 o 
  22   1  -6      504.87      544.35     30.60 o 
  23   1  -6       82.97       51.62     21.20 o 
   0   2  -6     9234.21     8612.61     92.77 o 
   1   2  -6    49375.02    45891.37    166.00 o 
   2   2  -6      288.55      299.98     25.84 o 
   3   2  -6     3050.18     3015.12     38.29 o 
   4   2  -6     4689.97     5225.97    130.72 o 
   5   2  -6     8895.49     8916.27     68.40 o 
   6   2  -6     6454.44     7123.27    233.33 o 
   7   2  -6     9800.59    10791.23     71.52 o 
   8   2  -6     2477.01     2717.73     73.79 o 
   9   2  -6     1179.19     1108.59     42.42 o 
  10   2  -6     7466.45     7395.52    370.37 o 
  11   2  -6      137.35      192.00     45.54 o 
  12   2  -6      295.28      344.93     49.20 o 
  13   2  -6       30.95       32.05     48.35 o 
  14   2  -6      765.95      701.78     24.75 o 
  15   2  -6     2358.39     2361.14     58.98 o 
  16   2  -6        7.27       24.80     28.09 o 
  17   2  -6     1313.61     1216.64     43.19 o 
  18   2  -6      646.97      646.31     32.46 o 
  19   2  -6      421.44      404.27     35.42 o 
  20   2  -6      766.44      863.15     81.95 o 
  21   2  -6      156.36      199.25     29.33 o 
  22   2  -6      248.76      241.45     25.49 o 
  23   2  -6      183.62      179.77     18.61 o 
   1   3  -6      468.47      437.01     46.35 o 
   2   3  -6      203.66      242.72     33.31 o 
   3   3  -6    42588.25    42163.11    318.51 o 
   4   3  -6      404.39      390.07     12.52 o 
   5   3  -6     3474.09     3520.67     43.97 o 
   6   3  -6     5221.21     5338.41     51.23 o 
   7   3  -6     2090.94     2272.56    103.73 o 
   8   3  -6      262.91      306.06     36.07 o 
   9   3  -6     1564.75     1755.19     48.88 o 
  10   3  -6     1122.04     1236.55     47.73 o 
  11   3  -6      741.05      678.06     54.54 o 
  12   3  -6       74.22       70.28     50.60 o 
  13   3  -6     1014.50     1048.60     29.24 o 
  14   3  -6       14.65       43.27     21.46 o 
  15   3  -6       26.13       51.67     23.51 o 
  16   3  -6     3382.27     3191.50     59.16 o 
  17   3  -6     3435.68     3277.38     58.36 o 
  18   3  -6       35.57       67.23     25.58 o 
  19   3  -6       81.02       84.43     25.91 o 
  20   3  -6      379.19      375.82     31.29 o 
  21   3  -6       88.43       95.79     19.84 o 
  22   3  -6       20.86       32.33     33.45 o 
  23   3  -6       61.80      113.57     28.67 o 
   0   4  -6     3985.10     4276.48    122.43 o 
   1   4  -6     3086.15     3374.49     43.53 o 
   2   4  -6     7326.71     7611.70     70.80 o 
   3   4  -6     5792.79     5935.86     91.65 o 
   4   4  -6      316.01      307.85     22.02 o 
   5   4  -6      262.16      160.64     48.56 o 
   6   4  -6     5380.49     5965.88    145.34 o 
   7   4  -6     3956.52     3944.93    129.31 o 
   8   4  -6     3437.79     3565.67     60.73 o 
   9   4  -6     2638.17     2920.81     70.28 o 
  10   4  -6      282.14      266.78     48.91 o 
  11   4  -6     1426.15     1241.14     62.41 o 
  12   4  -6      189.59      186.17     25.60 o 
  13   4  -6     2079.30     2169.76     35.76 o 
  14   4  -6       13.20       14.19     31.42 o 
  15   4  -6      915.39      915.98     34.85 o 
  16   4  -6      130.95      114.03     34.98 o 
  17   4  -6     1026.42      934.90     40.37 o 
  18   4  -6      161.66      176.57     32.00 o 
  19   4  -6       42.21       60.07     30.08 o 
  20   4  -6     1135.87     1191.10     53.13 o 
  21   4  -6      228.02      251.88     38.79 o 
  22   4  -6      653.06      637.19     21.49 o 
   1   5  -6     4296.52     4795.87     50.82 o 
   2   5  -6     3600.87     3754.04     71.66 o 
   3   5  -6       94.29      127.14     30.62 o 
   4   5  -6      205.44      257.81     54.42 o 
   5   5  -6     1658.83     1833.13     72.47 o 
   6   5  -6      150.40      147.87     75.90 o 
   7   5  -6      580.37      593.39     39.15 o 
   8   5  -6      145.50      121.60     47.79 o 
   9   5  -6      455.31      481.27     50.60 o 
  10   5  -6      227.76      264.25     53.13 o 
  11   5  -6       97.84       83.57     27.44 o 
  12   5  -6      140.53      121.13     25.38 o 
  13   5  -6      647.95      621.68     28.89 o 
  14   5  -6     1392.19     1346.50     33.72 o 
  15   5  -6     1275.46     1223.11     67.38 o 
  16   5  -6      155.11      112.49     35.06 o 
  17   5  -6       72.18       45.22     33.37 o 
  18   5  -6      385.34      343.94     35.54 o 
  19   5  -6     1147.75     1282.38     38.31 o 
  20   5  -6      168.17      244.29     38.23 o 
  21   5  -6       40.79       90.24     29.52 o 
   0   6  -6       66.80       52.57     42.17 o 
   1   6  -6     1672.32     1769.36     76.46 o 
   2   6  -6      222.44      308.39     57.07 o 
   3   6  -6      678.37      701.39     74.50 o 
   4   6  -6      106.42       69.44     60.16 o 
   5   6  -6      707.83      621.55     79.28 o 
   6   6  -6      292.29      251.88     41.32 o 
   7   6  -6     4673.30     4827.64     81.81 o 
   8   6  -6     2323.93     2230.11     68.03 o 
   9   6  -6      910.86      894.42     31.92 o 
  10   6  -6     1314.90     1376.37     37.08 o 
  11   6  -6      731.31      663.82     33.52 o 
  12   6  -6       98.19      115.36     31.00 o 
  13   6  -6     2834.31     2738.47     48.66 o 
  14   6  -6     3552.63     3594.10    141.08 o 
  15   6  -6      155.63      164.20     29.46 o 
  16   6  -6      561.84      564.55     38.65 o 
  17   6  -6       57.43       86.55     32.54 o 
  18   6  -6      632.60      752.64     33.14 o 
  19   6  -6       91.38       87.89     25.80 o 
  20   6  -6      281.95      367.42     28.96 o 
  21   6  -6       28.77       19.12     23.61 o 
   4   7  -6      141.10      181.04     34.86 o 
   5   7  -6     1343.31     1354.43     50.04 o 
   6   7  -6     2125.37     2094.33     60.44 o 
   7   7  -6     1708.98     1847.59     37.76 o 
   8   7  -6      373.09      373.29     30.65 o 
   9   7  -6      153.97      194.96     29.70 o 
  10   7  -6      226.09      271.75     30.28 o 
  11   7  -6     1589.91     1447.24     62.76 o 
  12   7  -6      241.66      249.43     28.85 o 
  13   7  -6        5.51       44.73     27.58 o 
  14   7  -6      194.74      162.12     33.98 o 
  15   7  -6      399.17      458.50     51.73 o 
  16   7  -6     1003.88     1035.08     58.19 o 
  17   7  -6       87.97       52.01     46.67 o 
  18   7  -6      279.85      253.57     40.48 o 
  19   7  -6      161.11      234.17     37.95 o 
   3   8  -6      123.88      119.48     43.29 o 
   4   8  -6      968.36     1065.44     59.03 o 
   5   8  -6      314.28      370.04     36.96 o 
   6   8  -6      751.11      607.50     56.79 o 
   7   8  -6     3066.85     2896.19     56.19 o 
   8   8  -6     2288.97     2000.42     51.06 o 
   9   8  -6     1280.93     1342.82     69.58 o 
  10   8  -6       60.51       84.82     27.96 o 
  11   8  -6      353.37      385.47     45.73 o 
  12   8  -6     1016.23     1033.47     43.51 o 
  13   8  -6      905.46      807.84     40.45 o 
  14   8  -6      281.18      254.69     50.60 o 
  15   8  -6      736.48      744.96     57.07 o 
  16   8  -6       95.97      102.05     43.01 o 
  17   8  -6      115.79      104.86     41.04 o 
  18   8  -6      391.41      392.72     36.55 o 
  19   8  -6       74.03       92.21     30.36 o 
   2   9  -6      578.45      640.39     58.47 o 
   3   9  -6       39.84       17.71     48.91 o 
   4   9  -6      693.91      742.71     55.66 o 
   6   9  -6      291.78      276.34     52.57 o 
   7   9  -6     2490.46     2223.10     61.85 o 
   8   9  -6      882.42      817.27     42.34 o 
   9   9  -6      358.10      395.15     39.23 o 
  10   9  -6      117.50      109.36     34.88 o 
  11   9  -6      107.17       96.64     45.68 o 
  12   9  -6        6.96        4.21     32.48 o 
  13   9  -6       24.41       32.61     48.07 o 
  14   9  -6        6.03        2.53     46.10 o 
  15   9  -6      137.06      138.03     40.76 o 
  16   9  -6        1.44        2.25     38.79 o 
  17   9  -6       19.40       -6.47     33.17 o 
   5  10  -6     1004.45     1024.11     65.50 o 
   6  10  -6      247.31      188.63     48.63 o 
   7  10  -6      732.28      700.55     59.88 o 
   8  10  -6      225.33      248.51     56.22 o 
   9  10  -6      630.25      641.75     36.64 o 
  10  10  -6      726.83      599.91     53.69 o 
  11  10  -6      398.61      395.81     48.35 o 
  12  10  -6       76.19       47.23     42.73 o 
  13  10  -6       75.81       31.49     42.45 o 
  14  10  -6       54.89       57.35     37.39 o 
  15  10  -6      408.49      439.67     39.08 o 
  16  10  -6      107.38      127.63     28.67 o 
   4  11  -6      692.25      675.81     54.82 o 
   5  11  -6      472.69      387.66     56.50 o 
   6  11  -6      213.85      196.22     46.95 o 
   7  11  -6      157.91      198.19     52.01 o 
   8  11  -6      175.57      193.69     49.20 o 
   9  11  -6      552.96      583.88     48.63 o 
  10  11  -6      148.90      167.55     40.48 o 
  11  11  -6      102.58      114.98     37.39 o 
  12  11  -6       55.72       17.99     37.11 o 
  13  11  -6       49.84       55.94     30.36 o 
  14  11  -6       10.66       30.08     25.02 o 
   2  12  -6       72.30       62.41     46.38 o 
   3  12  -6      144.25      149.84     44.70 o 
   4  12  -6      129.47      161.36     42.45 o 
   5  12  -6      436.85      474.25     49.76 o 
   6  12  -6       86.70      102.89     40.76 o 
   7  12  -6       47.28       71.97     43.01 o 
   8  12  -6      198.19      218.99     39.92 o 
   9  12  -6      266.36      280.84     37.39 o 
  10  12  -6      205.24      245.98     35.70 o 
  11  12  -6      625.84      760.14     32.61 o 
   1  13  -6        4.70       28.75     24.13 o 
   2  13  -6       49.06       74.78     35.42 o 
   3  13  -6      211.49      213.09     37.11 o 
   4  13  -6      541.56      703.36     40.76 o 
   5  13  -6       82.13       79.28     30.36 o 
   6  13  -6      101.87       98.67     30.64 o 
   7  13  -6      105.03       82.93     27.55 o 
   2   0  -5     4161.49     3217.56     36.30 o 
   4   0  -5    14247.42    12884.96    113.43 o 
   6   0  -5    18617.05    18543.37    151.80 o 
   8   0  -5    14236.90    15150.60    102.05 o 
  10   0  -5     7796.78     8591.51    177.39 o 
  12   0  -5      317.16      309.12     34.39 o 
  14   0  -5     4956.34     4907.95     59.98 o 
  16   0  -5      299.96      217.02     57.91 o 
  18   0  -5      339.98      363.49     57.63 o 
  20   0  -5     3084.95     2765.92     76.18 o 
  22   0  -5        2.06       13.49     35.42 o 
   0   1  -5    12948.05    13341.74    732.31 o 
   1   1  -5     1420.56     1348.27     27.52 o 
   2   1  -5     4677.97     4640.13     70.84 o 
   3   1  -5    19010.59    18571.83     84.34 o 
   4   1  -5     1802.81     1679.44     28.13 o 
   5   1  -5    19384.56    18824.02    106.15 o 
   6   1  -5    28388.19    30375.84    113.55 o 
   7   1  -5     1044.99      973.39     19.13 o 
   8   1  -5      467.25      491.62     18.29 o 
   9   1  -5     1620.34     1766.89     27.09 o 
  10   1  -5     5674.87     6012.49    115.07 o 
  11   1  -5     6957.14     7443.19    160.66 o 
  12   1  -5       82.81       93.15     35.22 o 
  13   1  -5      881.04      893.95     54.82 o 
  14   1  -5      535.19      561.57     32.48 o 
  15   1  -5     1015.07      940.12     34.07 o 
  16   1  -5      401.52      389.39     31.74 o 
  17   1  -5      588.90      534.21     40.90 o 
  18   1  -5      140.90      145.49     36.30 o 
  19   1  -5     4432.06     4286.75     95.72 o 
  20   1  -5      502.76      444.18     34.53 o 
  21   1  -5      298.60      287.95     31.97 o 
  22   1  -5       14.73       12.31     26.24 o 
  23   1  -5        3.30        0.11     20.57 o 
  24   1  -5      277.35      282.24     26.71 o 
   1   2  -5     2243.86     2066.74     36.81 o 
   2   2  -5    10423.35     9786.31     64.15 o 
   3   2  -5     7115.15     6817.81    139.57 o 
   4   2  -5     6509.48     5891.64     84.90 o 
   5   2  -5      818.67      794.34     19.55 o 
   6   2  -5       60.92      132.67     17.90 o 
   7   2  -5     2393.66     2583.07     59.69 o 
   8   2  -5     1671.83     1781.13     57.91 o 
   9   2  -5     6876.25     6683.88    133.58 o 
  10   2  -5     1956.50     1675.12     49.00 o 
  11   2  -5      471.40      454.57     48.35 o 
  12   2  -5      937.78      805.96     53.69 o 
  13   2  -5       44.29       45.54     48.07 o 
  14   2  -5       56.07       62.50     20.74 o 
  15   2  -5     1954.84     1831.67     38.80 o 
  16   2  -5       58.70       64.90     29.18 o 
  17   2  -5     1155.98     1179.18     36.53 o 
  18   2  -5     3756.23     3478.89     47.99 o 
  19   2  -5       43.68       63.13     32.87 o 
  20   2  -5     1009.05     1125.99    173.17 o 
  21   2  -5       85.79       79.97     28.73 o 
  22   2  -5      385.59      396.37     27.38 o 
  23   2  -5      117.15      128.89     45.82 o 
   0   3  -5      760.05     1000.69     25.22 o 
   1   3  -5      984.10      985.11     15.79 o 
   2   3  -5     2519.20     2118.55     37.28 o 
   3   3  -5    37681.12    36552.91    109.64 o 
   4   3  -5    19357.66    19862.86    127.00 o 
   5   3  -5     1279.83     1237.44     24.91 o 
   6   3  -5    17547.92    17138.69     71.57 o 
   7   3  -5     2658.39     2859.14     63.53 o 
   8   3  -5    18275.97    18728.63    129.60 o 
   9   3  -5     5255.27     5426.98     80.96 o 
  10   3  -5      110.79      126.78     41.32 o 
  11   3  -5      476.81      436.29     49.48 o 
  12   3  -5     1510.18     1488.80     64.66 o 
  13   3  -5     1835.92     1843.81     32.63 o 
  14   3  -5     1477.67     1308.41     27.28 o 
  15   3  -5     2023.39     2008.98     46.01 o 
  16   3  -5     2233.94     2114.35     54.08 o 
  17   3  -5     1294.84     1233.07     43.61 o 
  18   3  -5      557.02      637.52     31.40 o 
  19   3  -5      383.53      448.23     29.43 o 
  20   3  -5      162.28      139.93     29.30 o 
  21   3  -5       26.22       56.36     25.60 o 
  22   3  -5      248.14      290.96     36.83 o 
  23   3  -5      151.01      167.83     29.24 o 
   1   4  -5     1032.47     1185.67     29.62 o 
   2   4  -5     1929.14     1858.28     29.31 o 
   3   4  -5    11305.30    11511.15    166.96 o 
   4   4  -5     6363.93     6459.00     73.43 o 
   5   4  -5     1921.96     2118.94    146.32 o 
   6   4  -5     3640.10     3948.22    131.56 o 
   7   4  -5     6783.05     7175.45    120.74 o 
   8   4  -5     3900.81     3958.83     63.22 o 
   9   4  -5     1172.34     1230.73     53.41 o 
  10   4  -5     2026.45     2054.97     67.19 o 
  11   4  -5      760.24      761.55     56.50 o 
  12   4  -5      964.08      985.56     33.24 o 
  13   4  -5      409.04      375.34     27.50 o 
  14   4  -5      123.80      100.04     24.48 o 
  15   4  -5      188.74      159.88     29.47 o 
  16   4  -5      211.48      158.67     34.45 o 
  17   4  -5      599.87      494.73     39.09 o 
  18   4  -5     1156.08     1122.81     52.43 o 
  19   4  -5      284.05      346.08     61.56 o 
  20   4  -5      262.46      288.71     45.82 o 
  21   4  -5      335.77      367.98     40.48 o 
  22   4  -5       46.74       56.39     18.13 o 
   0   5  -5     6024.57     7355.18    102.05 o 
   1   5  -5     4749.27     5299.24    218.59 o 
   2   5  -5     1020.93     1228.01     42.87 o 
   3   5  -5      240.14      308.57     33.04 o 
   4   5  -5     1017.81     1265.03     66.18 o 
   5   5  -5     8581.93     8746.14    173.17 o 
   6   5  -5     3171.00     3182.72     51.84 o 
   7   5  -5       21.71       16.14     34.18 o 
   8   5  -5       92.20      155.18     43.29 o 
   9   5  -5     1657.04     1742.09     62.97 o 
  10   5  -5      301.43      341.56     53.41 o 
  11   5  -5      104.37      116.45     27.75 o 
  12   5  -5      620.33      631.81     28.66 o 
  13   5  -5      599.36      601.98     29.89 o 
  14   5  -5      448.77      415.72     28.35 o 
  15   5  -5      800.49      722.37     33.53 o 
  16   5  -5     1426.48     1322.27     44.61 o 
  17   5  -5      415.71      372.69     35.88 o 
  18   5  -5      122.84      101.87     32.25 o 
  19   5  -5      100.49      123.41     31.69 o 
  20   5  -5     1897.00     2002.68     53.97 o 
  21   5  -5       62.23       73.09     30.64 o 
  22   5  -5      180.63      231.92     23.90 o 
   1   6  -5      974.56     1043.28     53.61 o 
   2   6  -5     1007.21     1096.67     58.22 o 
   3   6  -5      909.00     1014.87     60.07 o 
   4   6  -5     3240.30     3655.70     98.25 o 
   5   6  -5     1326.79     1376.63     49.48 o 
   6   6  -5      116.27       87.43     38.79 o 
   7   6  -5     2889.09     3075.15     69.15 o 
   8   6  -5     2021.02     2287.46     66.06 o 
   9   6  -5     1157.46     1138.49     44.70 o 
  10   6  -5     1368.36     1425.43     55.22 o 
  11   6  -5      202.22      197.91     30.61 o 
  12   6  -5      278.83      309.97     31.98 o 
  13   6  -5      671.16      668.44     33.85 o 
  14   6  -5     1023.04     1045.13     36.46 o 
  15   6  -5       16.18       15.17     27.83 o 
  16   6  -5      193.34      161.94     33.97 o 
  17   6  -5      214.50      195.34     32.94 o 
  18   6  -5       49.37       57.14     29.57 o 
  19   6  -5      298.45      316.92     27.13 o 
  20   6  -5      174.21      243.02     23.82 o 
   5   7  -5      376.06      437.42     42.17 o 
   6   7  -5     3893.07     4013.24     74.78 o 
   7   7  -5      224.80      233.19     30.54 o 
   8   7  -5     1154.06     1107.87     34.86 o 
   9   7  -5       47.19       23.01     28.83 o 
  10   7  -5     1326.40     1295.07     47.57 o 
  11   7  -5     1504.91     1369.52     58.29 o 
  12   7  -5        7.48       23.38     27.75 o 
  13   7  -5      416.72      373.75     39.59 o 
  14   7  -5     1046.60      990.34     44.53 o 
  15   7  -5      451.56      475.37     53.69 o 
  16   7  -5       25.16       28.96     44.70 o 
  17   7  -5       27.07       17.15     43.85 o 
  18   7  -5      196.89      234.17     44.70 o 
  19   7  -5       92.32      110.20     38.79 o 
   3   8  -5     1854.13     2141.84     67.75 o 
   4   8  -5     1526.60     1739.56     67.47 o 
   5   8  -5     2141.07     2146.33     71.12 o 
   6   8  -5     1958.35     1750.24     71.40 o 
   7   8  -5       52.51       47.57     34.72 o 
   8   8  -5      633.43      547.62     38.36 o 
   9   8  -5     2087.88     1989.19     69.72 o 
  10   8  -5      558.65      590.10     43.74 o 
  11   8  -5     1177.07     1158.90     44.87 o 
  12   8  -5       64.31       90.41     34.46 o 
  13   8  -5      549.24      476.16     37.09 o 
  14   8  -5       31.04       23.33     44.70 o 
  15   8  -5     1363.97     1268.68     60.16 o 
  16   8  -5      358.87      402.84     50.60 o 
  17   8  -5      210.37      237.26     39.64 o 
  18   8  -5      383.50      394.41     39.64 o 
  19   8  -5       58.73       53.97     27.83 o 
   0   9  -5     1219.89     1275.71     63.81 o 
   2   9  -5     1349.56     1457.03     65.78 o 
   3   9  -5      137.24      132.41     52.85 o 
   6   9  -5      488.86      498.42     60.72 o 
   7   9  -5      410.33      391.70     38.58 o 
   8   9  -5     2837.67     2667.69     54.60 o 
   9   9  -5     2506.56     2348.56     63.25 o 
  10   9  -5       10.06       34.71     32.30 o 
  11   9  -5      416.35      367.43     35.77 o 
  12   9  -5     1258.28     1176.48     59.60 o 
  13   9  -5       61.23       47.79     43.57 o 
  14   9  -5       35.53       28.39     44.14 o 
  15   9  -5       57.96        9.84     44.98 o 
  16   9  -5       40.82       20.80     35.14 o 
  17   9  -5       51.53       15.74     30.64 o 
  18   9  -5      410.61      547.06     31.77 o 
   1  10  -5      110.00      111.32     49.48 o 
   2  10  -5      139.76      199.87     51.16 o 
   3  10  -5      329.71      300.23     52.29 o 
   5  10  -5     2178.04     1914.97     71.40 o 
   6  10  -5      596.60      521.19     59.32 o 
   7  10  -5      579.13      542.00     61.00 o 
   8  10  -5      359.37      348.59     54.54 o 
   9  10  -5     1300.05     1398.32     41.79 o 
  10  10  -5      316.48      267.34     48.63 o 
  11  10  -5      229.37      242.89     48.91 o 
  12  10  -5      339.81      326.10     45.54 o 
  13  10  -5        7.50        1.12     38.23 o 
  14  10  -5      156.69      152.37     41.61 o 
  15  10  -5      483.78      538.62     37.11 o 
  16  10  -5     1146.50     1341.21     38.79 o 
   4  11  -5      391.92      450.63     56.50 o 
   5  11  -5      211.83      208.59     51.16 o 
   6  11  -5       18.25       -0.84     49.76 o 
   7  11  -5      487.76      505.73     54.54 o 
   8  11  -5      281.11      293.77     47.79 o 
   9  11  -5     1031.40     1116.04     56.50 o 
  10  11  -5      519.46      466.94     48.35 o 
  11  11  -5      234.73      251.60     42.45 o 
  12  11  -5      125.19      123.41     35.42 o 
  13  11  -5       83.46       61.56     35.14 o 
  14  11  -5       18.47       14.34     29.24 o 
   2  12  -5       50.22       53.41     47.79 o 
   3  12  -5       83.31       87.43     47.79 o 
   4  12  -5        2.19       31.20     44.70 o 
   5  12  -5      603.11      632.52     48.07 o 
   6  12  -5      252.40      286.46     47.23 o 
   7  12  -5       13.00       15.18     40.20 o 
   8  12  -5      363.76      425.33     39.36 o 
   9  12  -5        7.43       24.18     34.30 o 
  10  12  -5      684.82      738.50     37.95 o 
  11  12  -5      167.85      147.02     30.92 o 
   0  13  -5       62.16       79.56     34.86 o 
   1  13  -5        8.04       19.11     24.58 o 
   2  13  -5       95.92      106.54     35.42 o 
   3  13  -5       94.65       82.65     32.89 o 
   4  13  -5     2352.70     2523.03     52.57 o 
   5  13  -5      202.27      212.53     36.26 o 
   6  13  -5       50.64       75.90     28.67 o 
   7  13  -5      320.25      360.39     28.96 o 
   0   0  -4    27958.74    26080.14     84.62 o 
   2   0  -4     6326.40     5869.18     59.88 o 
   4   0  -4     3598.12     3235.07     48.30 o 
   6   0  -4    57938.43    55957.06    198.71 o 
   8   0  -4    10328.51     9940.34     63.21 o 
  10   0  -4    12012.05    11693.66     98.67 o 
  12   0  -4        4.51       -0.84     62.97 o 
  14   0  -4      457.08      454.52     35.65 o 
  16   0  -4     1256.92     1193.06     70.56 o 
  18   0  -4      537.67      509.10     58.47 o 
  20   0  -4     1092.92     1036.48     59.60 o 
  22   0  -4      257.58      236.42     39.64 o 
   1   1  -4    11773.56    11416.30    185.40 o 
   2   1  -4     1362.60     1208.15     22.20 o 
   3   1  -4     3327.27     3209.29     27.18 o 
   4   1  -4    20600.84    19894.64     99.27 o 
   5   1  -4    31278.48    29529.64    111.48 o 
   6   1  -4     6330.40     6144.34     38.13 o 
   7   1  -4      144.91      116.53     15.58 o 
   8   1  -4    15758.88    16998.75    142.66 o 
   9   1  -4     2644.77     2706.85     30.62 o 
  10   1  -4     1463.71     1564.92     42.26 o 
  11   1  -4     2455.86     2677.51     55.69 o 
  12   1  -4       63.28       53.12     34.82 o 
  13   1  -4       54.04       78.81     40.39 o 
  14   1  -4      372.27      400.45     29.86 o 
  15   1  -4     2572.69     2388.87     42.09 o 
  16   1  -4       82.66       36.58     30.17 o 
  17   1  -4     3057.06     2698.28     45.45 o 
  18   1  -4      267.60      267.71     36.86 o 
  19   1  -4      585.77      615.49     40.21 o 
  20   1  -4      559.77      536.44     36.67 o 
  21   1  -4      158.87      162.69     30.02 o 
  22   1  -4       23.71       33.54     25.89 o 
  23   1  -4       67.48       54.27     28.25 o 
  24   1  -4       15.96       28.11     24.74 o 
   0   2  -4    65362.77    64865.30    646.85 o 
   1   2  -4    23008.78    23335.28    702.23 o 
   2   2  -4    13633.09    12413.28    169.80 o 
   3   2  -4    33265.00    31738.75    140.84 o 
   4   2  -4    14021.60    12776.10    112.35 o 
   5   2  -4    15180.50    15219.75    154.19 o 
   6   2  -4    14144.35    14755.42     89.79 o 
   7   2  -4     3836.83     3828.73     68.74 o 
   8   2  -4    10313.26     9753.79     81.38 o 
   9   2  -4     6765.77     7033.10    180.97 o 
  10   2  -4      123.46       93.46     34.47 o 
  11   2  -4      718.50      727.14     70.84 o 
  12   2  -4      825.03      905.80     59.60 o 
  13   2  -4      447.10      402.00     50.60 o 
  14   2  -4       57.07       78.26     21.12 o 
  15   2  -4      604.64      629.00     33.28 o 
  16   2  -4     1230.94     1085.21     35.21 o 
  17   2  -4      121.92      129.79     30.66 o 
  18   2  -4     4307.38     4036.29     64.80 o 
  19   2  -4      584.52      551.28     57.91 o 
  20   2  -4      457.67      435.27     39.78 o 
  21   2  -4       27.80       46.14     27.81 o 
  22   2  -4       24.90       18.35     23.85 o 
  23   2  -4      107.83      143.65     31.77 o 
   1   3  -4      804.82      805.14     15.77 o 
   2   3  -4     1534.93     1491.59     37.86 o 
   3   3  -4    16419.92    16149.42     81.66 o 
   4   3  -4      775.60      592.72     21.76 o 
   5   3  -4     4353.56     4453.39     35.91 o 
   6   3  -4    10501.95    10262.30    171.90 o 
   7   3  -4     2503.43     2809.31     75.38 o 
   8   3  -4     3130.68     3070.61    128.75 o 
   9   3  -4     6362.09     6058.65     82.37 o 
  10   3  -4      428.24      403.97     47.23 o 
  11   3  -4      143.74      148.71     46.10 o 
  12   3  -4      978.53     1013.99     60.72 o 
  13   3  -4     3647.85     3674.08     49.39 o 
  14   3  -4      293.44      338.77     31.01 o 
  15   3  -4     2225.12     2109.51     52.23 o 
  16   3  -4        2.24       21.77     25.57 o 
  17   3  -4     3547.92     3229.93    138.46 o 
  18   3  -4     3444.24     3184.74     58.21 o 
  19   3  -4      444.84      523.47     39.70 o 
  20   3  -4       46.61       28.18     28.05 o 
  21   3  -4       17.10       33.45     41.32 o 
  22   3  -4      230.72      242.89     36.26 o 
  23   3  -4       50.04       43.85     28.67 o 
   0   4  -4      158.18      169.85     23.31 o 
   1   4  -4     1787.32     1863.00     42.62 o 
   2   4  -4     4776.79     4478.14     83.20 o 
   3   4  -4    11926.27    11850.67    140.92 o 
   4   4  -4     4596.01     4469.59     52.46 o 
   5   4  -4     1627.39     1600.19     68.12 o 
   6   4  -4      285.94      249.95     53.89 o 
   7   4  -4     3673.72     3526.73     51.82 o 
   8   4  -4     2623.04     2347.01     55.11 o 
   9   4  -4     1636.75     1583.54     56.50 o 
  10   4  -4     3475.74     3709.35     77.59 o 
  11   4  -4      127.19       71.40     49.48 o 
  12   4  -4     1185.71     1131.76     34.03 o 
  13   4  -4      923.13      898.18     33.75 o 
  14   4  -4      106.34      112.70     24.79 o 
  15   4  -4      110.48       90.11     29.19 o 
  16   4  -4     1241.31     1087.05     45.39 o 
  17   4  -4      228.75      218.32     39.03 o 
  18   4  -4      967.10      892.62     52.57 o 
  19   4  -4      506.31      523.34     82.09 o 
  20   4  -4      131.21      158.27     44.98 o 
  21   4  -4       62.55       82.09     39.64 o 
  22   4  -4      109.53      114.35     18.96 o 
  23   4  -4      563.64      573.20     26.71 o 
   1   5  -4     4292.07     4603.55     53.26 o 
   2   5  -4     5157.60     5626.56     97.01 o 
   3   5  -4     1254.76     1246.12    109.44 o 
   4   5  -4     4330.81     4706.34     97.13 o 
   5   5  -4     6596.09     6819.82    114.73 o 
   6   5  -4     1795.34     1739.51     66.40 o 
   7   5  -4     6421.77     6348.20     84.62 o 
   8   5  -4     2922.35     2812.86     66.62 o 
   9   5  -4     2207.50     2215.77     66.06 o 
  10   5  -4     3510.93     3530.00     80.68 o 
  11   5  -4        7.06       10.01     25.90 o 
  12   5  -4     4852.01     4641.38     86.10 o 
  13   5  -4      119.02      116.77     26.20 o 
  14   5  -4      338.28      299.70     25.90 o 
  15   5  -4      637.15      582.82     32.68 o 
  16   5  -4      155.63      136.85     35.21 o 
  17   5  -4      947.36      791.78     40.20 o 
  18   5  -4       80.55       59.66     30.99 o 
  19   5  -4      151.81      147.62     38.79 o 
  20   5  -4       46.41       94.35     28.37 o 
  21   5  -4      118.79      133.25     32.61 o 
  22   5  -4      616.03      663.16     28.96 o 
   0   6  -4     1046.66     1041.54     91.08 o 
   1   6  -4      951.81      971.35     64.94 o 
   2   6  -4     3684.83     3677.86    135.50 o 
   3   6  -4     1487.29     1674.62    114.98 o 
   4   6  -4       64.29       74.06     24.54 o 
   5   6  -4     1192.86     1315.93     55.73 o 
   6   6  -4      320.59      272.08     36.73 o 
   7   6  -4      425.71      477.58     42.77 o 
   8   6  -4       70.67      143.93     43.57 o 
   9   6  -4        3.27       23.61     45.82 o 
  10   6  -4     6202.80     5995.60     92.15 o 
  11   6  -4     3668.01     3299.49     56.90 o 
  12   6  -4      330.42      284.43     29.29 o 
  13   6  -4      137.64      125.31     24.65 o 
  14   6  -4      174.99      202.97     27.77 o 
  15   6  -4      184.34      158.40     34.30 o 
  16   6  -4     1110.12     1028.79     40.44 o 
  17   6  -4      153.50      149.28     31.71 o 
  18   6  -4      136.48      169.68     31.74 o 
  19   6  -4     1070.78     1179.32     34.61 o 
  20   6  -4      261.89      310.22     25.11 o 
   1   7  -4     6056.61     6348.76    180.48 o 
   2   7  -4     3356.75     3475.46    146.18 o 
   3   7  -4      110.26       48.91     93.33 o 
   4   7  -4      753.38     1092.42    133.25 o 
   5   7  -4      236.00      267.64     34.78 o 
   6   7  -4     1038.30     1176.20     49.20 o 
   7   7  -4      854.56      902.11     46.53 o 
   8   7  -4     4285.74     4444.63    146.61 o 
   9   7  -4      390.58      425.12     30.16 o 
  10   7  -4     1051.96     1069.65     36.19 o 
  11   7  -4      103.22      106.93     29.30 o 
  12   7  -4      120.59      134.08     28.92 o 
  13   7  -4      334.91      371.98     40.25 o 
  14   7  -4     1545.29     1557.52     49.82 o 
  15   7  -4      235.40      238.11     55.38 o 
  16   7  -4      112.17      127.35     51.73 o 
  17   7  -4        0.45       -7.03     42.73 o 
  18   7  -4      108.79      135.22     44.98 o 
  19   7  -4      400.14      480.99     39.08 o 
   3   8  -4      758.47      825.36     52.29 o 
   4   8  -4       37.08       61.56     48.63 o 
   5   8  -4     1112.36     1144.15     61.28 o 
   6   8  -4      473.65      454.51     37.16 o 
   7   8  -4     1336.80     1305.86     61.28 o 
   8   8  -4       25.93       29.23     35.46 o 
   9   8  -4     1005.99     1022.86     45.12 o 
  10   8  -4      789.96      794.46     33.12 o 
  11   8  -4     1330.34     1351.39     48.30 o 
  12   8  -4       14.23       41.92     39.22 o 
  13   8  -4       34.67       64.97     36.07 o 
  14   8  -4      294.77      280.84     50.32 o 
  15   8  -4      631.66      553.24     52.01 o 
  16   8  -4       42.54       23.61     45.54 o 
  17   8  -4      338.65      338.75     45.82 o 
  18   8  -4     1046.33     1191.66     48.63 o 
  19   8  -4      125.51      211.68     33.73 o 
   1   9  -4     5889.17     5937.46     73.55 o 
   2   9  -4      266.90      266.22     51.16 o 
   3   9  -4     1170.94     1247.04     67.75 o 
   4   9  -4      897.91      923.75     60.16 o 
   5   9  -4     4792.75     5090.20    102.89 o 
   6   9  -4       37.01       23.33     51.44 o 
   7   9  -4      184.67      178.23     49.76 o 
   8   9  -4      347.82      331.96     60.58 o 
   9   9  -4      344.16      322.13     50.60 o 
  10   9  -4     1862.85     1893.73     49.78 o 
  11   9  -4      412.91      372.64     36.86 o 
  12   9  -4       64.20       89.40     50.88 o 
  13   9  -4       99.02      109.64     48.35 o 
  14   9  -4      327.61      343.24     46.38 o 
  15   9  -4       21.81       15.18     43.85 o 
  16   9  -4      266.31      271.00     42.73 o 
  17   9  -4      157.66      170.92     37.67 o 
  18   9  -4      136.02      139.43     27.27 o 
   0  10  -4       57.26       48.91     49.76 o 
   1  10  -4      192.65      210.85     35.34 o 
   2  10  -4      235.81      230.52     53.41 o 
   3  10  -4      478.62      470.31     55.10 o 
   6  10  -4     1877.07     1835.98     76.46 o 
   7  10  -4      593.10      509.39     57.91 o 
   8  10  -4       46.75       53.69     48.35 o 
   9  10  -4      777.13      748.62     60.16 o 
  10  10  -4       45.74       45.82     52.29 o 
  11  10  -4       25.71        0.84     50.32 o 
  12  10  -4       29.58       20.80     47.51 o 
  13  10  -4        8.08       -5.62     42.45 o 
  14  10  -4      162.52      123.69     39.08 o 
  15  10  -4      201.74      263.41     37.95 o 
  16  10  -4       83.68       71.40     28.39 o 
   1  11  -4      254.57      226.86     49.76 o 
   2  11  -4      213.92      172.33     48.07 o 
   4  11  -4      721.95      790.22     63.81 o 
   5  11  -4      140.67      129.03     48.91 o 
   6  11  -4      117.26      181.60     55.10 o 
   7  11  -4      142.96      113.29     48.07 o 
   8  11  -4      697.94      698.30     56.22 o 
   9  11  -4       29.23       68.03     49.20 o 
  10  11  -4        8.89        3.37     46.10 o 
  11  11  -4      200.19      194.81     44.98 o 
  12  11  -4        0.34       31.77     38.23 o 
  13  11  -4       43.10       17.71     32.33 o 
  14  11  -4       35.35       12.37     26.99 o 
   2  12  -4      737.07      681.71     52.01 o 
   3  12  -4      144.63      136.06     47.79 o 
   4  12  -4      136.40      122.57     48.91 o 
   5  12  -4      454.80      480.15     48.07 o 
   6  12  -4        4.08       23.33     44.14 o 
   7  12  -4      214.30      239.51     41.89 o 
   8  12  -4       71.54       98.39     41.04 o 
   9  12  -4      100.30      102.61     40.20 o 
  10  12  -4       11.93       11.53     34.86 o 
  11  12  -4       44.50       53.69     28.11 o 
   1  13  -4      207.67      263.68     28.31 o 
   2  13  -4       56.04       61.28     39.36 o 
   3  13  -4      269.79      296.86     41.04 o 
   4  13  -4       74.16       91.08     35.14 o 
   5  13  -4       21.89       22.77     32.33 o 
   6  13  -4      137.98      109.07     30.64 o 
   7  13  -4       61.53       77.31     29.52 o 
   2   0  -3    19988.09    18064.35     93.05 o 
   4   0  -3    25579.56    21690.08    138.03 o 
   6   0  -3     1221.15     1028.71     42.91 o 
   8   0  -3     1145.27     1119.47     33.82 o 
  10   0  -3      826.63     1000.03     54.40 o 
  12   0  -3     1597.71     1491.89     93.61 o 
  14   0  -3       33.94        9.03     31.27 o 
  16   0  -3     1091.10      997.97     69.15 o 
  18   0  -3      217.38      239.23     56.22 o 
  20   0  -3      613.13      511.63     52.01 o 
  22   0  -3      118.03      149.84     40.20 o 
   0   1  -3    10301.38    10413.17     73.93 o 
   1   1  -3      743.52      697.04     41.46 o 
   2   1  -3    42648.26    41515.43    406.43 o 
   3   1  -3     2420.73     2354.79     23.84 o 
   4   1  -3      727.99      583.66     21.46 o 
   5   1  -3    14019.20    13694.55     65.01 o 
   6   1  -3     3594.76     3221.06     36.86 o 
   7   1  -3      810.71      978.12     20.66 o 
   8   1  -3    14955.58    14071.22     54.94 o 
   9   1  -3     7687.18     7777.53    132.80 o 
  10   1  -3      349.01      395.54     32.26 o 
  11   1  -3     2170.70     2302.48     90.67 o 
  12   1  -3     2364.62     2367.32     98.59 o 
  13   1  -3     1099.33     1141.06    103.45 o 
  14   1  -3     4889.53     4869.03     78.05 o 
  15   1  -3      916.67      920.24     34.21 o 
  16   1  -3      924.14      810.64     35.95 o 
  17   1  -3     1935.53     1828.81     41.16 o 
  18   1  -3      277.57      244.32     37.17 o 
  19   1  -3     1152.26     1025.19     42.89 o 
  20   1  -3      195.17      222.34     34.88 o 
  21   1  -3       40.76       58.15     28.61 o 
  22   1  -3      502.38      507.88     29.66 o 
  23   1  -3      230.11      235.05     28.11 o 
  24   1  -3      194.74      212.81     24.46 o 
   1   2  -3    37010.58    35090.83    289.96 o 
   2   2  -3     2249.10     1914.72     29.10 o 
   3   2  -3    22309.52    20996.41    170.36 o 
   4   2  -3    64145.13    59112.33    301.92 o 
   5   2  -3    23015.77    22999.05    350.41 o 
   6   2  -3     7442.78     7930.28     52.01 o 
   7   2  -3     3499.89     3695.83     42.73 o 
   8   2  -3     1838.93     1790.40     36.15 o 
   9   2  -3     1011.98     1110.43     35.24 o 
  10   2  -3      133.13      150.97     29.96 o 
  11   2  -3      227.25      195.07     37.15 o 
  12   2  -3      373.94      336.47     46.53 o 
  13   2  -3      708.24      683.95     46.02 o 
  14   2  -3     1093.46     1115.36     36.61 o 
  15   2  -3       84.27       95.08     29.94 o 
  16   2  -3      131.42      129.53     29.68 o 
  17   2  -3      883.77      877.47     35.60 o 
  18   2  -3      728.23      746.98     40.63 o 
  19   2  -3      151.61      145.75     35.10 o 
  20   2  -3      729.80      660.97     63.67 o 
  21   2  -3       40.54       43.25     26.79 o 
  22   2  -3      267.05      271.64     25.81 o 
  23   2  -3      212.39      225.46     34.58 o 
   0   3  -3     6409.77     7295.86    501.51 o 
   1   3  -3     1436.75     1411.18     28.37 o 
   2   3  -3    11128.22    10788.51     87.78 o 
   3   3  -3     8251.62     7550.01     52.46 o 
   4   3  -3     3054.90     3204.37     75.06 o 
   5   3  -3     6669.85     6744.71     97.01 o 
   6   3  -3      316.22      318.71     21.54 o 
   7   3  -3     2864.09     3026.58     65.69 o 
   8   3  -3      724.79      813.98     27.59 o 
   9   3  -3     4019.57     4229.71     64.47 o 
  10   3  -3     3375.62     3554.83     63.75 o 
  11   3  -3     1011.67     1078.37     55.66 o 
  12   3  -3       23.11       57.63     49.76 o 
  13   3  -3      592.26      565.25     28.13 o 
  14   3  -3    12207.41    11822.16     91.98 o 
  15   3  -3     1638.54     1689.02     70.19 o 
  16   3  -3       72.43       37.87     27.07 o 
  17   3  -3     3286.86     2824.04     56.91 o 
  18   3  -3     3424.98     3442.33     92.91 o 
  19   3  -3     1377.88     1482.60     77.19 o 
  20   3  -3      148.87      107.15     29.61 o 
  21   3  -3      194.06      156.30     42.17 o 
  22   3  -3       68.41       78.71     33.73 o 
  23   3  -3       10.29       36.55     28.96 o 
   1   4  -3     1459.37     1589.89     32.80 o 
   2   4  -3      354.76      452.26     18.21 o 
   3   4  -3    10231.00     9847.99     73.05 o 
   4   4  -3     9368.45     9330.90    114.92 o 
   5   4  -3     2755.68     2767.08     78.10 o 
   6   4  -3       58.00       98.98     28.50 o 
   7   4  -3      188.68      135.93     31.71 o 
   8   4  -3     8694.37     9386.11     86.92 o 
   9   4  -3     5106.09     5097.32    148.29 o 
  10   4  -3      876.91      987.29     54.82 o 
  11   4  -3      387.33      396.38     52.57 o 
  12   4  -3       11.37       28.96     51.73 o 
  13   4  -3      248.91      291.33     27.99 o 
  14   4  -3      742.13      674.81     37.85 o 
  15   4  -3      415.43      355.15     39.54 o 
  16   4  -3     2588.17     2295.34     54.36 o 
  17   4  -3      450.30      451.99     40.35 o 
  18   4  -3        9.76       16.09     35.52 o 
  19   4  -3     1558.05     1576.94     45.96 o 
  20   4  -3      562.61      638.42     52.01 o 
  21   4  -3       97.81       82.09     39.36 o 
  22   4  -3       27.80       19.32     18.16 o 
  23   4  -3      717.79      794.44     28.96 o 
   0   5  -3     5136.39     5704.97    136.48 o 
   1   5  -3      648.04      627.11     37.59 o 
   2   5  -3      266.41      392.20     34.61 o 
   3   5  -3     2008.19     2031.29     61.39 o 
   4   5  -3     8124.03     8646.11    222.65 o 
   5   5  -3     1448.00     1495.64     42.87 o 
   6   5  -3       13.59       54.34     32.59 o 
   7   5  -3    10600.95    10753.78    289.27 o 
   8   5  -3     5267.94     5270.28     97.41 o 
   9   5  -3     5010.07     4888.89    176.54 o 
  10   5  -3     1565.67     1476.71     62.41 o 
  11   5  -3      409.70      412.22     26.95 o 
  12   5  -3      418.14      456.75     31.26 o 
  13   5  -3      252.12      266.33     29.02 o 
  14   5  -3     1920.69     1716.32     39.53 o 
  15   5  -3       96.32       44.66     34.20 o 
  16   5  -3     1999.40     1804.19     68.03 o 
  17   5  -3      186.51      185.71     36.54 o 
  18   5  -3      517.48      488.61     42.73 o 
  19   5  -3      215.01      190.49     31.40 o 
  20   5  -3      406.43      446.38     31.09 o 
  21   5  -3       39.70       54.82     32.61 o 
  22   5  -3       48.54       72.25     25.30 o 
   1   6  -3       23.15       41.80     27.94 o 
   2   6  -3      472.18      601.94     79.93 o 
   3   6  -3      930.59     1031.82     54.62 o 
   4   6  -3      347.32      366.56     26.91 o 
   5   6  -3       88.95      118.71     26.29 o 
   6   6  -3      972.12     1003.34     43.43 o 
   7   6  -3     1025.44     1193.34     51.44 o 
   8   6  -3     2342.68     2650.84     60.79 o 
   9   6  -3     1236.97     1518.32     61.00 o 
  10   6  -3      651.46      730.76     32.72 o 
  11   6  -3     4071.64     3753.18    145.48 o 
  12   6  -3      613.07      529.17     32.80 o 
  13   6  -3      791.91      838.09     34.96 o 
  14   6  -3     1120.40     1102.29     36.31 o 
  15   6  -3      209.23      154.85     35.78 o 
  16   6  -3       13.42      -20.26     34.09 o 
  17   6  -3      225.54      211.63     32.51 o 
  18   6  -3     1327.44     1315.62     39.32 o 
  19   6  -3      180.40      179.90     28.54 o 
  20   6  -3      960.31      989.50     43.29 o 
  21   6  -3      674.19      792.19     28.67 o 
   0   7  -3     1759.59     1502.86    111.88 o 
   1   7  -3     2429.80     2484.70     87.38 o 
   2   7  -3     2087.12     2477.21    139.43 o 
   3   7  -3      551.18      634.20    116.66 o 
   4   7  -3      165.09      131.84    103.73 o 
   5   7  -3      529.83      490.83    107.11 o 
   6   7  -3       47.69       80.48     34.62 o 
   7   7  -3      248.07      280.66     32.37 o 
   8   7  -3     1257.30     1209.83     59.74 o 
   9   7  -3      370.68      363.64     30.57 o 
  10   7  -3      347.83      346.01     61.94 o 
  11   7  -3      253.48      312.45     38.66 o 
  12   7  -3     1472.63     1330.59     46.91 o 
  13   7  -3     1387.78     1335.47     46.71 o 
  14   7  -3      532.62      490.55     56.50 o 
  15   7  -3      401.43      348.87     56.79 o 
  16   7  -3      116.39      129.03     52.85 o 
  17   7  -3       51.16       30.92     46.10 o 
  18   7  -3      138.92      129.31     42.73 o 
  19   7  -3      153.55      140.56     38.79 o 
   3   8  -3      304.32      405.65     44.98 o 
   4   8  -3     1853.77     1813.77     69.15 o 
   5   8  -3      868.53      902.67     60.16 o 
   6   8  -3      138.76      144.21     45.26 o 
   7   8  -3      169.60      174.55     51.16 o 
   8   8  -3     5234.59     4912.96     78.71 o 
   9   8  -3      174.16      192.98     42.45 o 
  10   8  -3      172.94      170.51     38.72 o 
  11   8  -3      293.81      405.77     79.56 o 
  12   8  -3     1219.73     1133.93     54.96 o 
  13   8  -3      620.12      601.87     59.88 o 
  14   8  -3      185.91      175.70     53.13 o 
  15   8  -3      649.26      624.92     56.79 o 
  16   8  -3       15.11       32.61     42.45 o 
  17   8  -3      180.60      150.68     45.54 o 
  18   8  -3        4.05       30.92     36.55 o 
  19   8  -3      145.29      213.37     34.30 o 
   0   9  -3     3851.73     4235.04     93.05 o 
   1   9  -3      767.12      743.29     41.48 o 
   2   9  -3      854.01      940.60     46.38 o 
   3   9  -3      878.25      847.78     84.62 o 
   4   9  -3     2590.70     2630.42     79.84 o 
   5   9  -3     2279.16     2373.20     79.28 o 
   6   9  -3     2711.40     2308.26     75.34 o 
   7   9  -3      378.00      248.23     50.04 o 
   8   9  -3      188.21      196.57     34.83 o 
   9   9  -3      578.59      605.64     40.21 o 
  10   9  -3      284.15      370.41     38.58 o 
  11   9  -3       59.84       35.42     53.97 o 
  12   9  -3      560.44      485.21     59.03 o 
  13   9  -3       75.59       73.09     51.16 o 
  14   9  -3     1257.18     1281.62     60.16 o 
  15   9  -3       49.71       14.34     40.48 o 
  16   9  -3      116.02       50.60     43.29 o 
  17   9  -3      101.84       79.56     36.83 o 
  18   9  -3        3.96       -2.81     28.11 o 
   1  10  -3      640.38      675.57     41.10 o 
   2  10  -3      762.70      719.29     40.83 o 
   3  10  -3      174.19      171.18     34.88 o 
   4  10  -3       76.33       55.38     47.79 o 
   6  10  -3      678.61      705.32     63.53 o 
   7  10  -3     1384.52     1123.91     63.81 o 
   8  10  -3      330.94      341.00     55.94 o 
   9  10  -3     2124.17     2004.65     77.03 o 
  10  10  -3      352.64      313.73     57.07 o 
  11  10  -3      534.44      519.51     56.50 o 
  12  10  -3     1048.85      993.19     59.32 o 
  13  10  -3       24.42        6.18     44.98 o 
  14  10  -3       94.17       85.74     37.67 o 
  15  10  -3       66.16       62.97     38.51 o 
  16  10  -3      373.57      415.77     36.26 o 
   0  11  -3     4480.59     4869.24     94.46 o 
   1  11  -3     1487.22     1627.74     46.61 o 
   2  11  -3      212.20      158.83     48.63 o 
   4  11  -3      648.64      738.78     62.69 o 
   5  11  -3      290.42      285.33     54.26 o 
   6  11  -3       51.79       53.13     53.13 o 
   7  11  -3      150.97      161.92     49.48 o 
   8  11  -3     1371.10     1422.46     66.34 o 
   9  11  -3      741.77      787.13     57.07 o 
  10  11  -3      405.90      408.18     49.20 o 
  11  11  -3      536.11      540.03     48.07 o 
  12  11  -3      137.02      110.76     41.04 o 
  13  11  -3      223.51      191.44     34.02 o 
  14  11  -3      192.43      165.30     30.36 o 
   3  12  -3      143.59      119.76     45.26 o 
   4  12  -3      240.53      231.64     50.60 o 
   5  12  -3      123.74      188.35     49.20 o 
   6  12  -3      221.09      213.93     43.85 o 
   7  12  -3      214.86      236.42     45.54 o 
   8  12  -3      487.70      419.71     46.38 o 
   9  12  -3        9.27       21.93     38.51 o 
  10  12  -3       72.35       56.22     35.98 o 
  11  12  -3       39.79       58.47     28.96 o 
   0  13  -3      971.07     1012.59     47.79 o 
   1  13  -3       66.87      111.88     39.64 o 
   2  13  -3      140.17      111.88     38.51 o 
   3  13  -3      283.61      285.05     40.48 o 
   4  13  -3      547.88      591.47     43.01 o 
   5  13  -3       77.64      106.82     32.05 o 
   6  13  -3      151.19      172.89     35.42 o 
   7  13  -3       52.38       53.97     30.64 o 
   2   0  -2      533.61      525.97     21.93 o 
   4   0  -2    79526.00    77982.64    254.69 o 
   6   0  -2      158.76      151.05     35.86 o 
   8   0  -2    13258.34    12370.50    261.86 o 
  10   0  -2    34203.54    34209.79    281.40 o 
  12   0  -2     1922.42     2210.43    107.95 o 
  14   0  -2      274.94      241.20     47.23 o 
  16   0  -2       77.38       51.16     58.75 o 
  18   0  -2      314.54      362.08     58.75 o 
  20   0  -2       57.59       91.93     46.67 o 
  22   0  -2      928.81      980.26     47.51 o 
   1   1  -2     8038.69     7213.44     35.19 o 
   2   1  -2      740.95      737.30     21.38 o 
   3   1  -2    12123.65    11814.36     48.92 o 
   4   1  -2    27362.30    25717.41    245.20 o 
   5   1  -2     3813.38     3829.69     31.80 o 
   6   1  -2     3280.02     3697.06     69.25 o 
   7   1  -2      118.89      101.04     17.09 o 
   8   1  -2     3104.74     3149.27     48.85 o 
   9   1  -2     1570.98     1701.01     68.11 o 
  10   1  -2     4082.82     4025.62     64.61 o 
  11   1  -2     4655.58     4849.44    150.04 o 
  12   1  -2     1939.28     1846.73     52.23 o 
  13   1  -2     1741.20     1649.88    108.51 o 
  14   1  -2     3038.82     2953.85     59.11 o 
  15   1  -2      675.73      734.30     33.39 o 
  16   1  -2     1136.96     1109.22     37.46 o 
  17   1  -2      670.30      665.36     34.19 o 
  18   1  -2      932.87      787.14     58.61 o 
  19   1  -2       74.41       63.87     34.49 o 
  20   1  -2      291.75      282.80     35.99 o 
  21   1  -2      187.73      162.43     30.71 o 
  22   1  -2       56.14       68.34     25.94 o 
  23   1  -2      127.93      119.38     23.33 o 
  24   1  -2       45.59       17.15     23.05 o 
   0   2  -2       52.39       69.18     12.61 o 
   1   2  -2    15227.25    14876.82    129.98 o 
   2   2  -2     4192.08     3764.67     28.91 o 
   3   2  -2    14410.14    14188.96     71.83 o 
   4   2  -2     6504.97     6232.66    109.64 o 
   5   2  -2    10197.02     9649.05     88.17 o 
   6   2  -2    22442.09    22882.00    158.34 o 
   7   2  -2     2470.51     2490.87     33.34 o 
   8   2  -2       68.34       98.43     24.08 o 
   9   2  -2     2255.53     2619.23     66.05 o 
  10   2  -2       66.64       79.70     29.01 o 
  11   2  -2      225.41      260.37     39.51 o 
  12   2  -2     5198.19     5101.11    168.53 o 
  13   2  -2      322.95      283.93    101.76 o 
  14   2  -2     2130.18     1998.29    107.25 o 
  15   2  -2      783.18      761.81     33.83 o 
  16   2  -2      229.16      212.37     30.41 o 
  17   2  -2     1207.55     1079.20     36.56 o 
  18   2  -2      189.86      132.36     30.22 o 
  19   2  -2       10.90       24.14     33.02 o 
  20   2  -2      765.58      750.50     37.22 o 
  21   2  -2      129.07      142.70     28.26 o 
  22   2  -2       54.85       37.80     24.60 o 
  23   2  -2       70.59      103.73     32.61 o 
   1   3  -2      429.19      373.41     14.15 o 
   2   3  -2     7871.34     7833.78     34.20 o 
   3   3  -2      741.18      586.01     37.80 o 
   4   3  -2      473.33      439.39     62.13 o 
   5   3  -2     6221.01     5951.85     89.41 o 
   6   3  -2     1008.55     1312.18     31.58 o 
   7   3  -2     1138.96     1357.44     28.90 o 
   8   3  -2     7452.17     7962.39     89.32 o 
   9   3  -2     5049.96     5194.91     61.49 o 
  10   3  -2     3389.60     3574.19     82.93 o 
  11   3  -2     1122.46     1009.54     50.59 o 
  12   3  -2     1243.34     1250.92     53.61 o 
  13   3  -2      525.02      499.03     36.64 o 
  14   3  -2     1775.75     1868.25     61.04 o 
  15   3  -2     4117.22     4021.39     82.09 o 
  16   3  -2     1360.10     1273.88     76.75 o 
  17   3  -2     4344.06     3813.93    129.31 o 
  18   3  -2     6314.21     5848.69     72.74 o 
  19   3  -2     4451.65     4417.34     63.88 o 
  20   3  -2       54.71       45.98     28.77 o 
  21   3  -2      224.61      191.16     41.32 o 
  22   3  -2        0.40       -2.81     32.61 o 
  23   3  -2      215.56      186.94     29.24 o 
   0   4  -2      196.37      265.16     34.48 o 
   1   4  -2      826.54      884.63     28.20 o 
   2   4  -2     3091.97     3101.84     48.04 o 
   3   4  -2     9155.25     9085.27    107.03 o 
   4   4  -2      188.55      207.47     48.09 o 
   5   4  -2      739.65      766.09     36.85 o 
   6   4  -2    16556.46    17779.53    590.49 o 
   7   4  -2      977.82     1060.66     41.24 o 
   8   4  -2      779.95      912.99     71.12 o 
   9   4  -2     1771.57     1888.32     51.26 o 
  10   4  -2     1025.52     1053.35     54.82 o 
  11   4  -2     1403.62     1614.74     65.22 o 
  12   4  -2       53.72       83.49     49.20 o 
  13   4  -2      298.23      295.27     27.86 o 
  14   4  -2     1428.66     1386.64     45.42 o 
  15   4  -2        2.17       12.93     50.88 o 
  16   4  -2      178.16      212.82     38.16 o 
  17   4  -2      191.02      187.48     38.60 o 
  18   4  -2       46.60       47.76     34.98 o 
  19   4  -2       34.72       49.62     32.60 o 
  20   4  -2      528.84      510.51     50.60 o 
  21   4  -2      165.46      222.65     41.61 o 
  22   4  -2      236.70      226.86     31.77 o 
  23   4  -2      552.96      613.96     28.96 o 
   1   5  -2     3765.27     4048.10    173.02 o 
   2   5  -2     3662.91     3690.60    111.91 o 
   3   5  -2     1648.37     1750.32     75.85 o 
   4   5  -2     4557.27     5069.30     67.47 o 
   5   5  -2      114.46      134.91     29.92 o 
   6   5  -2      797.50      637.57     37.35 o 
   7   5  -2     3819.60     3860.87     67.19 o 
   8   5  -2     2800.45     2734.79     57.73 o 
   9   5  -2     6314.46     6417.55   1194.19 o 
  10   5  -2      487.66      493.08     50.88 o 
  11   5  -2      928.81      903.53     37.43 o 
  12   5  -2     3060.34     2995.82     44.78 o 
  13   5  -2      452.06      437.47     30.94 o 
  14   5  -2      990.34      966.79     55.66 o 
  15   5  -2        0.20      -22.13     35.18 o 
  16   5  -2      225.55      199.26     38.07 o 
  17   5  -2      134.49      163.75     37.77 o 
  18   5  -2      350.69      359.53     36.67 o 
  19   5  -2       51.40       55.65     31.31 o 
  20   5  -2      319.54      303.57     30.06 o 
  21   5  -2        6.39      -12.09     32.61 o 
  22   5  -2        8.24       -0.28     25.58 o 
   0   6  -2      102.98       62.70     42.34 o 
   1   6  -2     2451.29     2848.66    115.36 o 
   2   6  -2       42.22       27.98     29.49 o 
   3   6  -2     2202.29     2420.03     85.71 o 
   4   6  -2      182.87      195.66     24.92 o 
   5   6  -2      580.99      653.97     72.40 o 
   6   6  -2     1528.94     1876.88    146.18 o 
   7   6  -2      649.96      748.90     45.54 o 
   8   6  -2       52.58       42.16     38.64 o 
   9   6  -2     1052.01     1137.67     52.48 o 
  10   6  -2      145.65      133.83     27.44 o 
  11   6  -2     1292.09     1314.98     55.94 o 
  12   6  -2     2210.76     2197.75     58.44 o 
  13   6  -2     2039.48     1945.16     52.89 o 
  14   6  -2     1661.49     1632.01     39.86 o 
  15   6  -2     1169.21     1195.46     45.37 o 
  16   6  -2       35.36       22.12     35.05 o 
  17   6  -2     1336.09     1260.37     43.36 o 
  18   6  -2      120.69      140.45     31.20 o 
  19   6  -2       94.93      139.25     28.77 o 
  20   6  -2      481.90      566.45     35.42 o 
  21   6  -2      339.14      354.77     26.71 o 
   1   7  -2      288.78      297.84     70.68 o 
   2   7  -2     1129.17     1316.06    115.82 o 
   3   7  -2      798.86      932.19    110.76 o 
   4   7  -2     2889.95     2975.35    147.59 o 
   5   7  -2      366.74      325.25    102.61 o 
   6   7  -2      230.40      355.61    124.25 o 
   7   7  -2       84.70      118.77     25.68 o 
   8   7  -2      515.19      522.38     29.57 o 
   9   7  -2      501.95      538.21     29.34 o 
  10   7  -2     9931.49     9259.36    284.49 o 
  11   7  -2       55.68       79.68     27.42 o 
  12   7  -2      140.77       77.76     34.35 o 
  13   7  -2     1399.28     1291.39     56.50 o 
  14   7  -2      255.39      254.97     53.13 o 
  15   7  -2       78.32       55.94     52.01 o 
  16   7  -2     1981.85     2095.17     73.93 o 
  17   7  -2      110.04      165.02     51.16 o 
  18   7  -2      267.77      231.64     43.01 o 
  19   7  -2       34.37       71.12     40.20 o 
  20   7  -2      810.43      992.35     41.89 o 
   1   8  -2      408.46      696.61    121.44 o 
   2   8  -2      314.81      290.11    113.01 o 
   3   8  -2      334.91      371.92     44.70 o 
   4   8  -2      988.51     1096.92     60.16 o 
   5   8  -2      928.58      941.74     62.13 o 
   6   8  -2      877.89      968.73     60.16 o 
   7   8  -2     1263.78     1266.86     90.52 o 
   8   8  -2      282.50      296.76     39.90 o 
   9   8  -2      332.00      335.34     39.01 o 
  10   8  -2      295.18      236.17     38.15 o 
  11   8  -2      834.56      778.73     48.91 o 
  12   8  -2      736.53      739.04     58.61 o 
  13   8  -2      889.99      868.09     63.81 o 
  14   8  -2     1002.32      892.27     63.53 o 
  15   8  -2      170.49      137.19     52.85 o 
  16   8  -2       69.17       75.90     45.54 o 
  17   8  -2      174.73      136.06     46.10 o 
  18   8  -2       49.76       93.61     36.55 o 
  19   8  -2      195.09      297.14     34.02 o 
   1   9  -2      303.35      292.94     37.17 o 
   2   9  -2     1645.08     1577.44     62.13 o 
   3   9  -2      270.07      264.21     37.87 o 
   4   9  -2     1075.27     1119.16     43.33 o 
   5   9  -2      111.20      133.60     35.93 o 
   7   9  -2     2725.29     2690.86     81.81 o 
   8   9  -2     1017.01      983.46     90.10 o 
   9   9  -2      953.40      909.95     42.46 o 
  10   9  -2      130.30      178.11     36.54 o 
  11   9  -2      554.43      510.79     60.16 o 
  12   9  -2       60.21       67.47     54.82 o 
  13   9  -2      313.53      246.82     54.54 o 
  14   9  -2      947.00      936.12     59.32 o 
  15   9  -2      214.69      161.64     43.85 o 
  16   9  -2       29.37       -1.12     42.17 o 
  17   9  -2      114.13      125.94     35.14 o 
  18   9  -2      173.77      172.61     32.33 o 
   0  10  -2      928.45      895.36     62.41 o 
   1  10  -2     1967.38     2012.27     52.70 o 
   2  10  -2      734.26      773.60     41.91 o 
   3  10  -2      363.64      328.24     37.82 o 
   4  10  -2     1283.43     1401.71     96.85 o 
   5  10  -2     1440.36     1538.84     64.38 o 
   6  10  -2      930.62      951.02     66.62 o 
   7  10  -2     1749.47     1596.75     69.72 o 
   8  10  -2        5.23        0.00     55.38 o 
   9  10  -2      534.59      500.39     61.85 o 
  10  10  -2     5493.38     5200.12    100.08 o 
  11  10  -2      319.06      276.90     53.97 o 
  12  10  -2      117.20      124.54     50.60 o 
  13  10  -2       21.56       27.83     47.23 o 
  14  10  -2      114.27       52.01     40.48 o 
  15  10  -2       55.39       47.23     38.23 o 
  16  10  -2      131.42       96.14     33.45 o 
   1  11  -2      921.20      956.02     42.63 o 
   2  11  -2      113.28      119.79     33.89 o 
   3  11  -2      989.68     1159.16     50.74 o 
   4  11  -2       82.05      121.16     54.26 o 
   5  11  -2      895.67      800.34     63.81 o 
   6  11  -2     2123.30     2115.13     74.22 o 
   7  11  -2       11.49       20.52     51.44 o 
   8  11  -2     1336.30     1248.16     66.34 o 
   9  11  -2      442.56      521.47     54.54 o 
  10  11  -2      134.49      161.36     45.26 o 
  11  11  -2       28.11       32.61     39.64 o 
  12  11  -2       95.12       87.15     40.76 o 
  13  11  -2      113.20      154.05     36.55 o 
  14  11  -2       19.61       44.70     32.33 o 
   3  12  -2       31.97       49.20     45.54 o 
   4  12  -2      140.73      191.44     48.07 o 
   5  12  -2      328.89      339.59     51.73 o 
   6  12  -2     1653.71     1765.14     59.88 o 
   7  12  -2      141.01      141.40     46.95 o 
   8  12  -2      237.11      286.74     44.42 o 
   9  12  -2      299.95      325.82     40.48 o 
  10  12  -2       17.77       19.40     34.86 o 
  11  12  -2      148.71      165.02     34.02 o 
   1  13  -2      108.54      101.76     38.51 o 
   2  13  -2      119.29      107.67     36.26 o 
   3  13  -2      214.02      217.02     37.95 o 
   4  13  -2      365.89      382.88     41.32 o 
   5  13  -2       69.50      120.32     34.58 o 
   6  13  -2      167.46      161.92     35.14 o 
   7  13  -2      586.88      579.10     32.89 o 
   8  13  -2       64.49      105.42     26.43 o 
   2   0  -1     2729.36     2234.89     33.45 o 
   4   0  -1    38033.90    36441.58    171.76 o 
   6   0  -1     5618.42     5102.01    104.29 o 
   8   0  -1      437.97      502.28     29.77 o 
  10   0  -1     9210.95     9807.64    177.39 o 
  12   0  -1     2423.20     2827.20    119.76 o 
  14   0  -1      897.93     1002.94     47.88 o 
  16   0  -1      289.55      231.92     60.72 o 
  18   0  -1       16.04       24.18     55.38 o 
  20   0  -1       58.65       56.22     49.20 o 
  22   0  -1      111.00      129.88     37.39 o 
   0   1  -1     5915.01     5438.79     42.17 o 
   1   1  -1     8920.64     8040.91     52.49 o 
   2   1  -1     1450.19     1274.86     46.51 o 
   3   1  -1     9898.05     9760.13     59.03 o 
   4   1  -1     6983.43     6791.40     77.49 o 
   5   1  -1     1937.70     2027.25     39.93 o 
   6   1  -1     1529.14     1492.20     26.29 o 
   7   1  -1      677.47      586.63     24.83 o 
   8   1  -1     7368.66     7299.53     58.65 o 
   9   1  -1    12235.72    12766.41     80.65 o 
  10   1  -1     5373.54     5507.99     86.88 o 
  11   1  -1     3147.57     3268.32    120.12 o 
  12   1  -1      182.80      194.09     49.77 o 
  13   1  -1     1688.72     1739.28    116.10 o 
  14   1  -1    10084.02    10220.14     98.51 o 
  15   1  -1      745.81      781.90     32.45 o 
  16   1  -1     1996.98     1893.79     41.61 o 
  17   1  -1     1159.25     1041.48     37.49 o 
  18   1  -1      182.95      154.31     38.27 o 
  19   1  -1      109.87       98.09     35.26 o 
  20   1  -1      804.35      772.35     39.18 o 
  21   1  -1       13.14        3.81     29.15 o 
  22   1  -1       44.38       66.13     25.86 o 
  23   1  -1       22.61        5.38     21.14 o 
  24   1  -1       51.29       36.26     25.58 o 
   1   2  -1    17692.43    17536.12    177.89 o 
   2   2  -1   114548.93   101210.25   1049.74 o 
   3   2  -1    27424.15    25982.71    210.70 o 
   4   2  -1    16506.41    16088.37    163.33 o 
   5   2  -1     3531.74     3043.70     39.68 o 
   6   2  -1     3772.37     3675.72     28.01 o 
   7   2  -1     2279.00     2171.25     49.19 o 
   8   2  -1       74.65       96.83     23.43 o 
   9   2  -1      590.86      648.05     29.70 o 
  10   2  -1     2051.97     1954.44     57.41 o 
  11   2  -1     1815.94     1800.04     43.99 o 
  12   2  -1      131.70      146.77     38.91 o 
  13   2  -1     2149.98     2119.91    130.44 o 
  14   2  -1     1065.38     1081.43     40.74 o 
  15   2  -1      608.25      572.77     38.49 o 
  16   2  -1      707.78      641.31     33.35 o 
  17   2  -1     1001.32      810.44     54.00 o 
  18   2  -1      568.51      553.14     33.21 o 
  19   2  -1       28.04       15.13     32.78 o 
  20   2  -1       47.65      100.63     33.20 o 
  21   2  -1       13.59       29.15     27.95 o 
  22   2  -1     1127.08     1203.29     32.72 o 
  23   2  -1       29.63       14.62     28.39 o 
   0   3  -1     5965.52     6110.52    359.41 o 
   1   3  -1     2536.78     2316.16     44.36 o 
   2   3  -1      131.32      136.64     11.19 o 
   3   3  -1     3687.92     3288.75     52.18 o 
   4   3  -1     1499.82     1646.29     33.73 o 
   5   3  -1     9211.70     8653.01    106.47 o 
   6   3  -1      508.48      510.01     27.00 o 
   7   3  -1     1686.93     1642.33     40.96 o 
   8   3  -1     1398.03     1496.79     52.62 o 
   9   3  -1     6574.30     6653.02    168.84 o 
  10   3  -1     2477.59     2413.85     55.02 o 
  11   3  -1      187.17      260.56     40.20 o 
  12   3  -1      230.59      218.75     43.97 o 
  13   3  -1      310.70      308.27     42.79 o 
  14   3  -1       64.99       79.28     48.91 o 
  15   3  -1     3789.42     3608.15     78.15 o 
  16   3  -1      493.65      448.27     42.31 o 
  17   3  -1     4131.71     3679.74     78.29 o 
  18   3  -1       82.39      171.90     28.76 o 
  19   3  -1     7939.61     7884.85    159.39 o 
  20   3  -1      538.44      455.41     52.29 o 
  21   3  -1        6.85        8.43     39.36 o 
  22   3  -1       43.41       35.14     35.14 o 
  23   3  -1      153.42      171.20     28.39 o 
   1   4  -1      700.31      649.52     34.43 o 
   2   4  -1      704.35      740.58     21.48 o 
   3   4  -1    13877.99    15029.33    167.55 o 
   4   4  -1      951.11     1156.06     26.14 o 
   5   4  -1      453.67      407.56     56.08 o 
   6   4  -1      819.15      852.19     36.55 o 
   7   4  -1        2.74        3.52     31.74 o 
   8   4  -1      823.46      900.63     41.81 o 
   9   4  -1     2122.53     2340.56     55.56 o 
  10   4  -1      950.92     1135.33     48.51 o 
  11   4  -1     1492.57     1484.58     59.88 o 
  12   4  -1      672.97      624.64     55.10 o 
  13   4  -1      301.91      320.72     33.56 o 
  14   4  -1      506.99      461.87     38.60 o 
  15   4  -1      521.61      509.95     57.91 o 
  16   4  -1      488.73      403.01     39.35 o 
  17   4  -1      468.62      375.30     39.20 o 
  18   4  -1      840.81      706.03     41.19 o 
  19   4  -1       29.10       32.35     32.49 o 
  20   4  -1       73.20       62.13     45.54 o 
  21   4  -1      485.78      409.03     43.85 o 
  22   4  -1     1421.82     1541.09     35.70 o 
  23   4  -1       21.89       48.91     25.30 o 
   0   5  -1      162.58      162.16     38.79 o 
   1   5  -1     4556.73     4976.25    173.10 o 
   2   5  -1      248.05      285.30     28.65 o 
   3   5  -1      946.04      995.09     33.76 o 
   4   5  -1     4538.40     5045.05     80.73 o 
   5   5  -1      495.72      590.54     52.43 o 
   6   5  -1      375.19      272.69     51.44 o 
   7   5  -1      264.38      258.09     36.87 o 
   8   5  -1      648.23      689.60     42.42 o 
   9   5  -1     4311.85     4226.04     70.05 o 
  10   5  -1      968.96     1026.44     78.01 o 
  11   5  -1      185.74      187.02     27.53 o 
  12   5  -1      247.85      297.86     29.50 o 
  13   5  -1      741.10      813.91     48.35 o 
  14   5  -1     9648.58     8555.09    159.67 o 
  15   5  -1        7.46      -13.21     51.73 o 
  16   5  -1      627.38      510.13     40.35 o 
  17   5  -1      624.33      597.53     41.91 o 
  18   5  -1        8.80       17.50     35.10 o 
  19   5  -1      275.63      250.23     33.58 o 
  20   5  -1      361.55      378.08     33.17 o 
  21   5  -1       64.14       53.13     34.02 o 
  22   5  -1       48.40       42.17     26.43 o 
   1   6  -1     4449.28     4977.03    159.26 o 
   2   6  -1     7438.02     8713.28    294.66 o 
   3   6  -1     1426.29     1610.94     43.66 o 
   4   6  -1     1684.18     1975.53     47.40 o 
   5   6  -1     6916.77     7486.17    266.96 o 
   6   6  -1      616.59      578.72     34.70 o 
   7   6  -1       12.27        8.89     33.89 o 
   8   6  -1      611.87      782.45     44.96 o 
   9   6  -1      328.25      351.16     69.44 o 
  10   6  -1       84.87       96.75     28.09 o 
  11   6  -1     1034.53     1032.78     61.01 o 
  12   6  -1      484.53      525.96     41.91 o 
  13   6  -1      976.27     1048.47     46.54 o 
  14   6  -1      469.97      451.48     56.79 o 
  15   6  -1      376.14      324.11     38.34 o 
  16   6  -1       78.28       44.55     35.13 o 
  17   6  -1      543.19      519.41     38.78 o 
  18   6  -1       17.04       32.61     30.06 o 
  19   6  -1       64.80       62.35     27.96 o 
  20   6  -1      109.34      127.29     24.10 o 
  21   6  -1      288.65      347.18     26.71 o 
   0   7  -1       39.96      -77.03     78.43 o 
   1   7  -1     2674.11     2766.22     92.01 o
[truncated: 259,501 more chars]
